# Supplementary material for: Next Generation DNA-Seq and Differential RNA-Seq Allow Re-annotation of the Pyrococcus furiosus DSM 3638 Genome and Provide Insights Into Archaeal Antisense Transcription
Source: Front Microbiol. 2019 Jul 12;10:1603. doi: 10.3389/fmicb.2019.01603 (PMC6640164; doi:10.3389/fmicb.2019.01603)
Supplement: Supplementary file 1 [file Table_1.XLSX]

## Sheet: Tabelle1
Supplementary Table 1: Details for mutations (single nucleotide exchanges, deletions and insertions) noted in the new P. furiosus genome assembly (CP023154) compared to the 2002 reference assembly (NC_003413)
Locus_tag (CP023154)	Genomic position (CP023154)	Single nucleotide exchange (1); number of deleted nts(2); inserted nts (3); number of inserted nts (4)	Locus_tag (NC_003413)	Genomic position (NC_003413)	Single nucleotide exchange (1); number of deleted nts(3); inserted nts (2); number of inserted nts (5)	Old locus_tag (NC_003413)	Annotation product (CP023154)	Annotation product (NC_003413)	Mutation details CP023154 compared to reference NC_003413
									Allignment Coverage	Affected protein translation	Note
-	-	a	1 = single nucleotide exchange (acgt)		c	1 = single nucleotide exchange (acgt)		-	-	-	Exchange of the single nucleotide c to a
-	-	2	2 = number of deleted nts		at	3 = inserted nucleotides (acgt)		-	-	-	Deletion of the two nucleotides (nts) a and t
-	-	a	3 = inserted nucleotides (acgt)		1	2 = number of deleted nts		-	-	-	Insertion of the nucleotide a
-	-	50	4 = number of inserted nts		-			-	-	-	Insertion of 50 nucleotides
-	-	-			40	5 = number of inserted nts		-	-	-	Deletion of 40 nucleotides
PFDSM3638_00025	-	-	PF_RS00110	-	-	PF0021	DNA repair and recombination protein RadB		-	Protein truncated at the N-terminus	Usage of different start by annotation pipeline
CRISPR1	12701	a	CRISPR1	28936	c	-	-	-	-	-	-
	12993	c		29228	g
PFDSM3638_00080	-	-	not present	-	-	-	peptidase	-	-	-	Pseudo CP023154 : incomplete; partial on complete genome; missing start and stop
PFDSM3638_00105	26564	gc	PF_RS00180	42799	cg	PF0036	daunorubicin resistance (membrane) protein		790/792; 262/263	R236A	Missense mutation
PFDSM3638_00210	47975	g	PF_RS00285	64210	a	PF0057	DUF4910 domain-containing protein		1646/1658; 538/551	AA residues 1 to 477 match to AA residues 1 to 477, AA residues 485 to 503 match to AA residues 485 to 503 and AA residues 510 to 550 match to AA residues 511 to 551; In total 12 AA residues changed.	Noumerous mutations, insertions and deletions
	47980	1		64216	c
	47995	a		64231	c
	48001	a		64236	1
	48057	1		64293	t
	48062	2		64299	tg
	48064-48066	agt		64302-64304	gag
	48070	t		64308	c
	48074-48075	gt		64312-64313	tg
PFDSM3638_00215	48358	a	PF_RS00290	64596	t	PF0058	dolichol monophosphate mannose synthase		1058/1059; 351/352	L299F	Missense mutation
PFDSM3638_00255	55456	t	PF_RS00330	71694	1	PF0067	energy-coupling factor transporter transmembrane protein EcfT	cobalt ABC transporter permease	732/733; 153/243	Only first 154 AA residues match; Protein truncated at the C-terminus	Pseudo NC_003413 : frameshifted
PFDSM3638_00325	67965	tca	PF_RS00400	84204	3	PF0079	2,3-phosphoglycerate synthetase		1293/1296; 430/431	AA residue 373 deleted	In frame deletion
PFDSM3638_00350	72879	g	PF_RS00425	89121	1	PF0085	DNA helicase		4059/4060; 1268/1352	Only first 1269 AA residues match; Protein truncated at the C-terminus	Pseudo NC_003413 : frameshifted
PFDSM3638_00535	112317	t	PF_RS00605	128560	g	PF0122	ribose 1,5-bisphosphate isomerase		965/966: 320/321	Q112K	missense mutation
PFDSM3638_00600	126301	1	PF_RS00675	142545	g	PF0132	DUF2139 domain-containing protein		1467/1470; 486/489	AA residues 234 and 235 changed from GN to AM; deletion of AA residue 237	Two frameshift deletions
	126312	2		142557	gt
PFDSM3638_00725	-	-	PF_RS00795	-	-	PF0156	peptide transporter		-	-	Pseudo CP023154 : incomplete; partial on complete genome; missing stop. Pseudo NC_003413 : incomplete; partial in the middle of a contig; missing stop.
PFDSM3638_00840	172707	a	PF_RS00910	188953	t	PF0179	(V-type) ATP synthase subunit E		596/597; 197/198	L114I	Missense mutation
PFDSM3638_00990	209243	g	PF_RS01065	225489	t	PF0209	lysine biosynthesis protein LysX		820/822; 271/273	F17L and N156Y	Two missense mutations
	209658	t		225904	a
intergenic	218372	c	intergenic	234617	1	-	-	-	-	-	-
PFDSM3638_01045	220541	c	PF_RS01120	236785	1	PF0220	Fe-S cluster protein HesB		1220/1221; 384/406	C385L; Protein truncated at the C-terminus	Pseudo NC_003413 : frameshifted
PFDSM3638_01075	223858	2	PF_RS01150	240103	gt	-	GNAT family N-acetyltransferase		483/485; 72/161	Only first 72 AA residues match	Pseudo NC_003413 : frameshifted
intergenic	224618	a	intergenic	240863	1	-	-	-	-	-	-
PFDSM3638_01150	-	-	PF_RS10520	-	-	-	IS6 family transposase		-	-	Pseudo CP023154 : frameshifted; internal stop; incomplete; partial on complete genome; missing stop. Pseudo NC_003413 :frameshifted; internal stop; incomplete; partial in the middle of a contig; missing stop.
-	238860	g	PF_RS01235	255104	1	-	hypothetical protein		206/366; 65/121	AA residues 4 to 68 match to AA residues 57 to 121; Protein truncated at the N-terminus	Two frameshift insertions
PFDSM3638_01160	238908	g		255151	1
CRISPR2	245433	-	CRISPR2	261676	4	-	-	-	-	-	Insertion of one CRISPR array
	245434	71		261680	-
intergenic	259167	t	intergenic	275342	1	-	-	-	-	-	-
PFDSM3638_01285	264538-264541	gcaa	PF_RS01365	280713-280716	cgag	PF0270	alanine--tRNA ligase		2742/2745; 912/914	D86E and E87Q	Two missense mutations
not present	268797	-	PF_RS01385	284972	794		IS6 family transposase ISPfu2		-	-	Deletion
	268798	4		285766	-
PFDSM3638_01365	280307	g	PF_RS01450	297272	c	-	t-RNA Met		-	-	Single nucleotide mutation
CRISPR3	296474	-	CRISPR3	313439	4	-	-	-	-	-	Insertion of one CRISPR array
	296475	71		313443	-
PFDSM3638_01510	312558	c	PF_RS01595	329455	1	-	signal peptidase I		464/466; 137/154	AA residues 40 to 57 changed	Pseudo NC_003413 : frameshifted
	312612	1		329510	g
PFDSM3638_01615	331058	a	PF_RS01695	347956	c	PF0332	flagellar accessory protein FlaH		698/699; 231/232	M81I	Missense mutation
PFDSM3638_01625	332298	2	PF_RS01705	349197	tg	PF0334	flagella		519/521; 9/172	Completely different proteins	Pseudo NC_003413 : frameshifted
PFDSM3638_01645	335483	-	PF_RS01725	352383	3	PF0338	flagellin		630/645; 208/214	Protein extended at the N-terminus	Insertion
PFDSM3638_01650	335484	774	not present	352386	-	-	flagellin		-	New protein FlaB0 ()	Insertion
PFDSM3638_01695	345080	c	not present	361208	1	-	hypothetical protein	-	-	New protein	Insertion
PFDSM3638_01700	345080	c	PF_RS01775	361208	1	-	tRNA Arg		-	-	Insertion
intergenic	363597	a	intergenic	380204	1	-	-	-	-	-	-
PFDSM3638_01840	366883	1	PF_RS01865	376917	c	PF0363	beta-galactosidase		2318/2334; 768/777	AA residues 12 to 777 match to AA residues 7 to 772; Protein extended at the N-terminus	Frameshift deletion and usage of different start by annotation pipeline
PFDSM3638_01855	369700	g	PF_RS01850	374101	c	PF0360	ABC transporter ATP-binding protein		974/975; 323/324	R43G	Missense mutation
PFDSM3638_01870	372300	3	PF_RS01835	371498	cta	PF0357	CGP-CTERM sorting domain-containing protein		1893/1896; 630/631	AA residue 456 deleted	In Frame deletion
PFDSM3638_01875	374574	c	PF_RS01830	369224	t	PF0356	beta-galactosidase	glycoside hydrolase family 1 protein	1450/1452; 482/483	K245R	Silent mutation and missense mutation
	374605	a		369193	g
PFDSM3638_01900	378734	t	PF_RS01805	365065	1	PF0352	type III-B CRISPR module RAMP protein Cmr1	type III-B CRISPR module RAMP protein Cmr1	570/571;	Two proteins fuse to one	Deletion
			PF_RS01800			PF0351		hypothetical protein	681/681; 181/181
PFDSM3638_01905	379822	a	PF_RS01795	363979	1	PF0350	cation transporter		944/945; 19/314	Completely different proteins	Frameshift deletion
PFDSM3638_01910	-	-	PF_RS01790	-	-	PF0349	hypothetical protein		675/687; 224/228	Protein extended at the N-terminus	Usage of different start by annotation pipeline
not present	381491	-	PF_RS01995	397627	786	PF0389	IS6 family transposase ISPfu2		-	-	Deletion
PFDSM3638_01935	384746	c	PF_RS02020	401665	a	PF0393	CRISPR-associated endoribonuclease Cas6		725/726; 241/241	_	Silent mutation
PFDSM3638_01990	393932	t	PF_RS02075	410851	a	PF0404	DUF58 domain-containing protein		1256/1257; 418/418	_	Silent mutation
PFDSM3638_02005	398484	-	PF_RS02090	415403	793	PF0407	hypothetical protein		1764/1824; 587/607	Protein truncated at the N-terminus	Usage of different start by annotation pipeline
not present			PF_RS02095			PF0408	IS6 family transposase ISPfu1		-	-	Deletion
not present	398485	-	PF_RS02095	416196	4
intergenic	414573	t	intergenic	432281	g	-	-	-	-	-	-
PFDSM3638_02080	414700	4	PF_RS02170	432409	atcc	PF0424	hypothetical protein	hypothetical protein	518/650; -/-	-	Pseudo CP023154 : frameshifted.
	414704	t		432416	a
	414708	a		432420	t
	414709	t		432421	c
	414713	1		432426	a
	414809	1		432523	c
PFDSM3638_02110	-	-	PF_RS10530	-	-	-	IS6 family transposase		-	-	Pseudo CP023154 : frameshifted; internal stop. Pseudo NC_003413 ; frameshifted; internal stop.
PFDSM3638_02150	-	-	PF_RS10535	-	-	-	hypothetical protein		-	-	Pseudo CP023154 : frameshifted; internal stop; incomplete; partial on complete genome; missing start. Pseudo NC_003413 ; frameshifted; internal stop; incomplete; partial inthe middle of a contig; missing start.
PFDSM3638_02175	431755	c	PF_RS02255	449468	1	PF0439	hypothetical protein		1136/1137; 271/378	Protein truncated at the C-terminus	Pseudo NC_003413 ; frameshifted.
PFDSM3638_02210	445066	t	PF_RS02290	462779	c	PF0445	galactokinase		1058/1059; 352/352	_	Silent mutation
PFDSM3638_02215	445501	c	PF_RS02295	463214	a	PF0446	glucose-1-phosphate thymidylyltransferase		566/567; 188/189	V115G	Missense mutation; Pseudo CP023154 : incomplete; partial on complete genome; missing start; Pseudo NC_003413 : incomplete; partial in the middle of a contig; missing start.
PFDSM3638_02305	460248	c	PF_RS02380	477961	g	PF0463	TIGR02253 family HAD-type hydrolase		704/705; 233/234	D47E	Missense mutation
PFDSM3638_02350	469497	t	PF_RS10545	487209	1	PF0472	class III signal peptide-containing protein	hypothetical protein	164/165; 42/54	Only first 41 AA residues match; Protein truncated at the C-terminus	Pseudo NC_003413 : frameshifted
PFDSM3638_02380	477188	1	PF_RS02450	494901	t	PF0478	alpha-amylase	CGP-CTERM sorting domain-containing protein	2073/2169; 690/722	Protein extended at the N-terminus	Deletion and usage of different start by annotation pipeline
PFDSM3638_02525	508492	1	PF_RS02595	526206	g	-	class III signal peptide-containing protein		183/184; 36/61	Protein truncated at the C-terminus	Pseudo NC_003413 : frameshifted
PFDSM3638_02540	512452	1	PF_RS02610	530167	a	PF0509	integral membrane glycosyltransferase		2102/2104; 670/701	AA residues changed from AA position 144 to 175	Pseudo CP023154 : frameshifted
	512547	a		530261	1
intergenic	526506	a	intergenic	544219	1	-	-	-	-	-	-
PFDSM3638_02665	533965	g	PF_RS02735	551678	a	PF0534	indolepyruvate ferredoxin oxidoreductase subunit beta		608/639; 195/212	Only first 195 AA residues match; Protein truncated at the C-terminus	Numerous deletion and mutations
	534023	1		551737	t
	534032	1		551747	c
	534056-534057	tt		551771-551773	ggg
intergenic	550270	a	intergenic	567985	1	-	-	-	-	-	-
PFDSM3638_02760	550323	1	PF_RS02830	568039	c	-	nitroreductase		698/700; -/-	-	Pseudo NC_003413 : frameshifted
	550373	t		568089	c
PFDSM3638_02770	551204-551205	cg	PF_RS02835	568920-568921	gc	PF0552	arsenical-resistance protein		1077/1104; 359/367	Protein extended at the C-terminus	Pseudo NC_003413 : incomplete; partial in the middle of a contig; missing stop.
	551210	g		568925	1
PFDSM3638_02850	-	-	PF_RS02910	-	-	PF0567	hypothetical protein		-	-	Pseudo CP023154 : frameshifted. Pseudo NC_003413 ; frameshifted.
PFDSM3638_02860	-	-	PF_RS02920	-	-	-	hypothetical protein		-	-	Pseudo CP023154 : frameshifted. Pseudo NC_003413 ; frameshifted.
PFDSM3638_02865	575161	a	PF_RS02925	592876	c	PF572	IGHMBP2 family helicase		1967/1968; 654/655	P109T	Missense mutation
PFDSM3638_02880	-	-	PF_RS10570	-	-	-	hypothetical protein		144/243; -/-	-	Pseudo CP023154 : frameshifted.
PFDSM3638_02890	-	-	PF_RS02945	-	PF0576	PF0576	hypothetical protein		-	-	Pseudo CP023154 : frameshifted. Pseudo NC_003413 ; frameshifted.
PFDSM3638_02970	594155	t	PF_RS03025	611870	g	PF0592	hypothetical protein	DUF1998 domain- containing protein	2601/2604; 866/867	P766H	Two silent mutations and one missense mutation
	594253	g		611968	a
	594343	t		612058	g
PFDSM3638_03010	602874	g	PF_RS03065	620589	c	PF0600	hypothetical protein	eight-cysteine-cluster domain-containing protein	1057/1059; 350/352	L30V and E123G	Two missense mutations
	603154	g		620869	a
CRISPR4	605386	g	CRISPR4	623101	a	-	-	-	-	-	-
	606280	-		623995	72	-	-	-	-	-	Deletion of one CRISPR array
	606281	4		624067	-
	607361	-		625144	4	-	-	-	-	-	Insertion of one CRISPR array
	607362	71		625148	-
	607620	1		625336	-	-	-	-	-	-	-
PFDSM3638_03035	610062	t	PF_RS10575	627777	c	PF0605	IS982 family transposase		871/872; 290/290	-	Pseudo NC_003413 : frameshifted.
PFDSM3638_03115	621682	a	PF_RS03175	639396	1	PF0621	(IclR family) transcriptional regulator		851/852; 255/283	Protein truncated at the C-terminus	Pseudo NC_003413 : frameshifted.
PFDSM3638_03130	-	-	PF_RS03190	-	-	-	circadian clock KaiClike protein		-	-	Pseudo CP023154 : frameshifted. Pseudo NC_003413 : frameshifted.
PFDSM3638_03270	-	-	PF_RS03330	-	-	PF0655	serine/threonine protein kinase	serine/threonine protein kinase	870/1151; 289/383	AA residues 1 to 289 match to AA residues 82 to 370	Pseudo CP023154 : frameshifted.
			PF_RS03335			PF0655.1n		hypothetical protein	240/1151; -/-	-
intergenic	652525	1	intergenic	670240	g	-	-	-	-	-	-
intergenic	652680	a	intergenic	670394	1	-	-	-	-	-	-
PFDSM3638_03515	-	-	PF_RS10590	-	-	-	oxalocrotonate tautomerase		-	-	Pseudo CP023154 : incomplete; partial on complete genome; missing stop. Pseudo NC_003413 : incomplete; partial in the middle of a contig; missing stop.
PFDSM3638_03525	695206	1	PF_RS10595	712921	a	-	transcriptional regulator		318/320; 28/106	Only first 28 AA residues match	Pseudo NC_003413 : frameshifted
	695221	1		712937	c
PFDSM3638_03530	-	-	PF_RS03590	-	-	-	anion transporter		-	-	Pseudo CP023154 : frameshifted; internal stop. Pseudo NC_003413 : frameshifted; internal stop.
PFDSM3638_03535	697080	1	PF_RS03595	714797	c	PF0714	flavodoxin		464/525; 149/174	Protein extended at the N-terminus; AA residues 20 to 168 match to AA residues 1 to 149; last 6 AA residues do not match	Frameshift deletion and usage of different start by annotation pipeline
PFDSM3638_03555	-	-	PF_RS10600	-	-	-	oxidoreductase	hypothetical protein	-	-	Pseudo CP023154 : frameshifted; incomplete; partial on completegenome; missing start and stop. Pseudo NC_003413 : frameshifted; internal stop; incomplete; partial in the middle of a contig; missing start and stop.
PFDSM3638_03570	-	-	PF_RS10605	-	-	PF0720	hypothetical protein		-	-	Pseudo CP023154 : internal stop; incomplete; partial on completegenome; missing start. Pseudo NC_003413 : internal stop; incomplete; partial in the middle ofa contig; missing start.
PFDSM3638_03575	-	-	not present	-	-	-	hypothetical protein	-	-	-	Pseudo CP023154 : frameshifted; incomplete; partial on complete genome; missing stop.
PFDSM3638_03630	-	-	PF_RS03680	-	-	PF0731	heavy metal translocating P-type ATPase	hypothetical protein	-	-	Pseudo CP023154 : incomplete; partial on complete genome; missing start. Pseudo NC_003413 : incomplete; partial in the middle of a contig; missing start.
PFDSM3638_03640	710671	c	PF_RS03690	728387	1	-	hypothetical protein	hypothetical protein	204/573; -/-	Completely different proteins	Insertion
PFDSM3638_03685	-	-	PF_RS10615	-	-	-	cytochrome C biogenesis protein		-	-	Pseudo CP023154 : frameshifted. Pseudo NC_003413 : frameshifted.
PFDSM3638_03770	-	-	PF_RS03820	-	-	PF0758	DNA binding protein		-	-	Pseudo CP023154 : frameshifted. Pseudo NC_003413 : frameshifted.
PFDSM3638_03785	-	-	not present	-	-	-	AAA family ATPase	-	-	-	Pseudo CP023154 : incomplete; partial on complete genome; missing start and stop.
PFDSM3638_03790	-	-	PF_RS10620	-	-	-	hypothetical protein		-	-	Pseudo CP023154 : frameshifted; internal stop. Pseudo NC_003413 : frameshifted; internal stop.
PFDSM3638_03795	738921	1	PF_RS03840	756638	a	PF0764	ATPase	ATP-binding protein	1295/1296; 231/431	Only first 230 AA residues match; Protein truncated at the C-terminus	Pseudo CP023154 : frameshifted.
PFDSM3638_03815	743492-743493	cg	PF_RS03860	761208	2	PF0768	N-acetyltransferase	N-acetyltransferase	615/617; 68/204	Only first 67 AA residues match; Protein truncated at the C-terminus	Pseudo CP023154 : frameshifted.
PFDSM3638_03855	748710	1	PF_RS10625	766426	c	-	hypothetical protein	pseudopolysaccharide biosynthesis like protein	233/719; -/-	-	Pseudo CP023154 : frameshifted. Pseudo NC_003413 : frameshifted.
	748789	g		766504	1
PFDSM3638_03880	-	-	not present	-	-	-	AbrB family transcriptional regulator	-	-	-	Pseudo CP023154 : incomplete; partial on complete genome; missing start.
PFDSM3638_03890	751526	g	PF_RS03920	769241	a	PF0782	hypothetical protein		328/330; 107/109	E16G and E18G	Two missense mutations
	751532	g		769247	a
PFDSM3638_03905	754312	t	PF_RS03935	772027	c	PF0785	IS6 family transposase ISPfu5		698/702; 232/233	N220D	Three silent mutations and one missense mutations
	754321	t		772036	g
	754334	g		772049	a
	754354	g		772069	a
PFDSM3638_03910	754426	g	PF_RS03940	772141	a	PF0785.2n	hypothetical protein		461/579; 148/192	First 148 AA residues match; Protein extended at the C-terminus	Numerous mutations and frameshift insertion
	754440-754446	gagagac		772155-772161	aaagact
	754504	1		772220	t
PFDSM3638_03950	761954	a	PF_RS03985	779669	1	PF0793	hypothetical protein		243/318; 81/105	AA residues 1 to 81 match to AA residues 25 to 105; Protein truncated at the N-terminus and extended at the C-terminus	Usage of different start codon and framshift deletion
	761966	t		779681	a
PFDSM3638_03985	-	-	PF_RS10640	-	-	PF0800	IS982 family transposase		-	-	Pseudo CP023154 : frameshifted. Pseudo NC_003413 : frameshifted.
PFDSM3638_04005	-	-	PF_RS10640	-	-	PF0806	hypothetical protein		-	-	Pseudo CP023154 : frameshifted. Pseudo NC_003413 : frameshifted.
PFDSM3638_04050	-	-	PF_RS10645	-	-	-	hypothetical protein		-	-	Pseudo CP023154 : frameshifted.
PFDSM3638_04160	-	-	PF_RS04195	-	-	PF0836	adenosylcobinamide GDP ribazoletransferase		-	-	Pseudo CP023154 : frameshifted. Pseudo NC_003413 : frameshifted.
PFDSM3638_04210	-	-	PF_RS04240	-	-	PF0845	indolepyruvate ferredoxin oxidoreductase subunit alpha		1839/1884; 611/627	AA residues 1 to 612 match to AA residues 16 to 627 ; Protein truncated at the N-terminus	Usage of different start by annotation pipeline
PFDSM3638_04275	813748	g	PF_RS04305	831462	1	PF0856	type 2 isopentenyl diphosphate Delta isomerase		1124/1185; 370/394	First 369 AA residues match; Protein truncted at the C-terminus	Frameshift insertion
intergenic	819864	1	intergenic	837579	g	-	-	-	-	-	-
PFDSM3638_04350	824594	g	PF_RS04380	842309	a	PF0868	NDP sugar synthase		1241/1242; 413/413	-	Silent mutation
PFDSM3638_04365	828371	t	PF_RS04395	846086	a	PF0871	hypothetical protein		407/408; 135/135	-	Silent mutation
PFDSM3638_04370	829047	a	PF_RS04400	846761	1	-	recombinase		709/713; 40/237	Only first 40 AA residues match; Protein extended at the C-terminus	Numerous frameshift insertions and deletions; Pseudo NC_003413 : frameshifted.
	829074	1		846789	t
	829203	1		846919	g
	829311	a		847026	1
intergenic	829446	c	intergenic	847161	g	-	-	-	-	-	-
PFDSM3638_04390	832439	c	PF_RS10650	850153	1	-	hypothetical protein		661/709; -/-	-	Pseudo CP023154 : frameshifted; incomplete; partial on complete genome; missing stop. Pseudo NC_003413 : frameshifted.
PFDSM3638_04415	836818	t	PF_RS04445	854532	a	PF0884	hypothetical protein		1043/1044; 346/347	L198I	Missense mutation
intergenic	837461	t	intergenic	855175	a	-	-	-	-	-	-
intergenic	837466	t	intergenic	855180	c	-	-	-	-	-	-
intergenic	837854-837859	cccccc	intergenic	855567	6	-	-	-	-	-	-
PFDSM3638_04425	-	-	PF_RS10655	-	-	-	X-Pro aminopeptidase		-	-	Pseudo CP023154 : frameshifted; internal stop; incomplete; partial on complete genome; missing start. Pseudo NC_003413 : frameshifted; internal stop; incomplete; partial in the middle of a contig; missing start:
PFDSM3638_04445	842349	t	PF_RS04475	860057	a	PF0889	hypothetical protein		977/978; 325/325	-	Silent mutation
PFDSM3638_04510	855850	c	PF_RS04540	873558	g	PF0901	hypothetical protein		403/441; 120/146	AA residues 1 to 119 match to AA residues 13 to 131; Protein truncated at the N-terminus and extended at the C-terminus	Missense mutation and frameshift insertion
	855867	t		873574	1
PFDSM3638_04570	-	-	PF_RS10660	-	-	-	formylmethanofuran dehydrogenase		-	-	Pseudo CP023154 : frameshifted. Pseudo NC_003413 : frameshifted.
PFDSM3638_04600	-	-	PF_RS04625	-	-	PF0920	nucleotidyltransferase		-	-	Pseudo CP023154 : frameshifted; incomplete; partial on complete genome; missing stop.
PFDSM3638_04605	870365	g	PF_RS04630	888071	1	PF0921	ABC transporter ATP binding protein	ABC transporter	917/918; 284/305	First 284 AA residues match; Protein extended on the C-terminus	Pseudo NC_003413 : frameshifted.
PFDSM3638_04630	874011	1	PF_RS10670	891718	t	-	hypothetical protein	radical SAM protein	207/381; 67/126	AA residues 60 to 126 match to AA residues 2 to 68; Protein extended at the N-terminus.	Deletion
PFDSM3638_04645	-	-	PF_RS10675	-	-	-	IS607 family transposase	hypothetical protein	-	-	Pseudo CP023154 : frameshifted; internal stop; incomplete; partial on complete genome; missing stop. Pseudo NC_003413 : frameshifted; internal stop.
PFDSM3638_04675	877707	1	PF_RS04685	895415	g	PF0933	DNA repair helicase		1944/1945; 625/648	First 625 AA residues match; Protein extended on the C-terminus	Pseudo NC_003413 : frameshifted.
PFDSM3638_04805	902402	c	not present	920109	1	-	hypothetical protein	-	-	New protein	Insertion
PFDSM3638_04815	902987	1	PF_RS04815	920695	g	PF0960	hypothetical protein		338/366; 96/121	AA residues 26 to 121 match to AA residues 17 to 112; Protein extended at the N-terminus.	Deletion
PFDSM3638_04820	903210	c	PF_RS04820	920917	1	-	tRNA-Ala		-	-	Insertion and Deletion
	903223	1		920931	c
PFDSM3638_04915	918380	g	PF_RS04915	936088	c	PF0978	hypothetical protein		978/988; 314/328	T295R and T303M; Protein truncated at the C-terminus:	Two missense mutations and frameshift insertion; Pseudo CP023154 : frameshifted:
	918404-918405	tg		936112-936113	ct
	918445-918449	taggg		936153-936156	caat
PFDSM3638_04920	918458	g	PF_RS04920	936165	a	PF0979	ATP:cob(I)alamin adenosyltransferase		514/519; -/-	-	Pseudo NC_003413 : frameshifted.
	918473	g		936180	a
	918476	t		936183	a
	918485-918486	gg		936192	a
intergenic	924904	g	intergenic	942610	a	-	-	-	-	-	-
not present	-	-	PF_RS05120	-	-	PF1018	-	hypothetical protein	-	-	Annotation only
PFDSM3638_05175	969478	t	PF_RS05180	987184	c	PF1030	methionine tRNA ligase		2174/2175; 723/724	A548V	Missense mutation
PFDSM3638_05390	1007621	1	PF_RS05395	1025328	t	PF1075	sulfite exporter TauE/SafE family protein	anion permease	723/724; -/-	Only first 15 AA residues match	Frameshift deletion; Pseudo NC_003413 : frameshifted.
PFDSM3638_05405	-	-	PF_RS05410	-	-	PF1079	TIGR00529 family membrane protein	hypothetical protein	-	-	Pseudo CP023154 : frameshifted. Pseudo NC_003413 : frameshifted.
PFDSM3638_05560	1041109	c	PF_RS05565	1058815	1	PF1109/PF1110	hypothetical protein		3398/3399; 956/1132	First 956 AA residues match	Pseudo NC_003413 : frameshifted.
PFDSM3638_05580	1044721	g	PF_RS05585	1062426	1	PF1113	hypothetical protein		589/591; 170/200	AA residues 1 to 170 match to AA residues 5 to 175; Protein truncated at the N- and C-terminus.	Usage of different start by the annotation pipeline; Two frameshift insertions; Pseudo NC_003413 : frameshifted.
	1044736	c		1062440	1
CRISPR6	1047539	-	CRISPR6	1065243	4	-	-		-	-	Insertion of 15 CRISPR-arrays
	1047540	1038		1065247	-
PFDSM3638_05615	1052643	t	PF_RS05625	1069313	c	PF1120	CRISPR-associated helicase/endonuclease Cas3		2174/2175; 723/724	G208E	Missense mutation
PFDSM3638_05620	1053503	t	PF_RS05630	1070173	c	PF1121	type I B CRISPR associated protein Cas5		629/630; 208/209	G130E	Missense mutation
PFDSM3638_05665	1064609	1	PF_RS05675	1081280	g	PF1130	type III B CRISPR module RAMP protein Cmr1		1013/1017; 326/338	First 9 AA residues match and AA residues 23 to 337 match to AA residues 24 to 338; Protein truncated at the N- and C-terminus.	Numerous frameshift insertions.
	1064641	1		1081313	g
	1064645	1		1081318	g
	1064652	a		1081325	g
intergenic	1064781	a	intergenic	1081453	1	-	-	-	-	-	-
PFDSM3638_05670	1065164	g	PF_RS05680	1081836	t	PF1131	CRISPR associated endoribonuclease Cas6		794/795; 263/264	K143N	Missense mutation
PFDSM3638_05810	1091323	1	PF_RS05820	1107996	a	PF1159	tyrosine decarboxylase MnfA		1149/1150; 360/383	First 361 AA residues match	Pseudo NC_003413 : frameshifted.
PFDSM3638_05850	1101029	c	PF_RS05860	1117702	t	PF1168	5'-3' exonuclease		1354/1356; 450/451	S88Y	Missense mutation
	1101054	a		1117727	c
PFDSM3638_05925	1112335	t	PF_RS05935	1129008-1129009	cc	PF1182	thioredoxin	hypothetical protein	509/511; 51/170	Only first 51 AA residues match	Pseudo NC_003413 : frameshifted.
PFDSM3638_05970	1120487	1	PF_RS05980	1137162	g	PF1191	rubrerythrin		1038/1039; 90/346	Only first 90 AA residues match	Pseudo NC_003413 : frameshifted.
PFDSM3638_06010	1125675	t	PF_RS06025	1142349	1	PF1200	IS6 family transposase (ISPfu2)		701/702; 133/233	Only first 133 AA residues match	Pseudo NC_003413 : frameshifted.
intergenic	1139814	t	intergenic	1156488	g	-	-	-	-	-	-
PFDSM3638_06085	-	-	PF_RS06100	-	-	-	threonylcarbamoyl-AMP synthase		-	-	Pseudo CP023154 : frameshifted. Pseudo NC_003413 : frameshifted.
PFDSM3638_06105	-	-	PF_RS06110	-	-	PF1220	sulfate adenylyltransferase		-	-	Pseudo CP023154 : frameshifted.
			PF_RS06115	-	-	PF1221
PFDSM3638_06120	1144590	t	PF_RS06130	1161264	g	PF1225	nucleotidyltransferase		400/401; -/-	Two nonsense protein	Pseudo CP023154 : frameshifted. Pseudo NC_003413 : frameshifted.
PFDSM3638_06180	1155411	g	PF_RS06190	1172084	1	PF1238	ABC transporter ATP binding protein	GNAT family N-acetyltransferase	1898/1900; 622/632	First 231 AA residues match and AA residues 243 to 632.	Frameshift insertion and deletion
	1155440	1		1172114	c
PFDSM3638_06240	1167989	1	PF_RS06255	1184664	a	PF1250	hypothetical protein	hypothetical protein	-	One ORF instead of two separated	Framshift deletion.
	-	-	PF_RS06260	-	-	PF1251		PEGA domain-containing protein
PFDSM3638_06270	1175794	1	PF_RS06290	1192470	c	PF1258	ribose-5-phosphate isomerase RpiA		689/691; 222/229	First 55 AA residues match and AA residues 65 to 229.	Frameshift deletion and insertion
	1175821	g		1192496	1
PFDSM3638_06275	1176234-1176236	ctc	PF_RS06295	1192908	3	PF1259	hypothetical protein		321/324; 106/107	Insertion of G after AA residue 25	Insertion
intergenic	1176355	a	intergenic	1193026	1	-	-	-	-	-	-
PFDSM3638_06320	1184188	a	PF_RS06340	1200859	g	PF1268	5-methyltetrahydropteroyltriglutamate-homocysteine methyltransferase		929/930; 309/309	-	Silent mutation
PFDSM3638_06510	1213835-1213838	gttc	PF_RS06530	1230506-1230509	agtt	PF1305	hypothetical protein		2163/2167; 717/721	T214N, E447G, E499G and L500T	Four missense mutations
	1213994	c		1230665	t
	1214693	t		1231364	g
PFDSM3638_06540	1220288	c	PF_RS06560	1236958	1	PF1311	hypothetical protein		375/384; 123/127	Protein extended at the N-terminus	Deletion; Usage of different start by the annotation pipeline
PFDSM3638_06570	-	-	PF_RS06590	-	-	-	class II glutamine amidotransferase		-	-	Pseudo CP023154 : frameshifted. Pseudo NC_003413 : frameshifted.
PFDSM3638_06575	-	-	PF_RS06595	-	-	-	gamma-glutamylcyclotransferase		-	-	Pseudo CP023154 : frameshifted; internal stop. Pseudo NC_003413 : frameshifted; internal stop.
intergenic	1228462	1	intergenic	1245133	g	-	-	-	-	-	-
PFDSM3638_06620	1232438	c	PF_RS06640	1249109	g	PF1328	ferredoxin-NADP reductase (subunit alpha)		836/837; 277/278	Q252E	Missense mutation
PFDSM3638_06810	-	-	PF_RS06830			PF1365	hypothetical protein		-	-	Pseudo CP023154 : frameshifted. Pseudo NC_003413 : frameshifted.
PFDSM3638_06940	1283285	g	PF_RS06955	1299956	a	PF1386	transcriptional regulator	helix-turn-helix containing protein	719/720; 238/239	K7E	Missense mutation
PFDSM3638_07045	1305700	a	PF_RS07060	1322371	t	PF1407	UMP kinase		677/678; 224/225	S195T	Missense mutation
intergenic	1316555	g	intergenic	1333225	1	-	-	-	-	-	-
intergenic	1316573	g	intergenic	1333242	1	-	-	-	-	-	-
PFDSM3638_07135	-	-	PF_RS07145	-	-	PF1426	hypothetical protein	DUF4040 domain-containing protein	258/267; 85/88	Protein extended at the N-terminus	Usage of different start by the annotation pipeline
PFDSM3638_07170	1325999	c	PF_RS07180	1342668	t	PF1433	hydrogenase		521/522; 173/173	-	Silent mutation
PFDSM3638_07175	1327000	a	PF_RS07185	1343669	c	PF1434	NADH dehydrogenase subunit	hydrogenase	1283/1284; 427/427	-	Silent mutation
intergenic	1343461	a	intergenic	1360130	g	-	-	-	-	-	-
PFDSM3638_07420	1368480	g	PF_RS07415	1385148	1	PF1480	aldehyde ferredoxin oxidoreductase		1873/1875; 566/624	Only first 566 AA residues match	Two frameshift insertions; Pseudo NC_003413 : frameshifted.
	1368508	g		1385175	1
PFDSM3638_07435	-	-	PF_RS10735	-	-	-	SAM-dependent methyltransferase		-	-	Pseudo CP023154 : internal stop; incomplete; partial on completegenome; missing start. Pseudo NC_003413 : internal stop; incomplete; partial in the middle of a contig; missing start.
PFDSM3638_07460	-	-	PF_RS07450	-	-	PF1485	hypothetical protein	DUF357 domain-containing protein	288/297	Protein truncated at the N-terminus	Usage of different start by the annotation pipeline
PFDSM3638_07505	1376888-1376889	ct	PF_RS07495	1393554	2	PF1494	DUF996 domain-containing protein		561/564; 184/187	First 128 AA residues match and AA residues 132 to 187 match to AA residues 131 to 186	Two frameshift insertions
	1376895	c		1393559	1
PFDSM3638_07910	1447927	g	PF_RS07895	1464591	a	PF1567	RNA-binding protein		833/834; 276/277	S195P	Missense mutation
PFDSM3638_07935	1452113	c	PF_RS07920	1468777	t	PF1572	regulator	hypothetical protein	500/501; 165/166	I137T	Missense mutation
PFDSM3638_07940	1453613	a	PF_RS07925	1470277	g	PF1573	TldD-like protein	TldD/PmbA family protein	1367/1368; 455/455	-	Silent mutation
PFDSM3638_08020	1467414	c	PF_RS08005	1484078	t	PF1589	hypothetical protein		754/756; 250/251	F126S	One silent and one missense mutation
	1467424	c		1484088	t
PFDSM3638_08125	-	-	PF_RS08110	-	-	PF1609	transposase		-	-	Pseudo CP023154 : frameshifted. Pseudo NC_003413 : frameshifted.
intergenic	1495906	1	intergenic	1512571	t	-	-	-	-	-	-
intergenic	1497340	1	intergenic	1514006	t	-	-	-	-	-	-
PFDSM3638_08205	1499027	t	PF_RS08185	1515693	a	PF1624	DUF998 domain-containing protein		527/528; 174/175	R49W	Missense mutation
PFDSM3638_08615	1563955	2	PF_RS08585	1580622-1580623	ga	PF1700	chorismate synthase		1057/1068; 341/361	AA residues 21 to 361 match to AA residues 12 to 352; Protein extended at the N-terminus.	Frameshift deletion; Usage of different start by the annotation pipeline
PFDSM3638_08705	1581250	t	PF_RS08675	1597918	a	PF1718	4-demethylwyosine synthase TYW1		1016/1017; 337/338	S205T	Missense mutation
intergenic	1581883	g	intergenic	1598550	1	-	-	-	-	-	-
PFDSM3638_08740	1587372	a	PF_RS08710	1604038	1	PF1725	hypothetical protein		1339/1359; 422/452	First 296 AA residues match and AA residues 346 to 452 match to AA residues 341 to 447	Numerous frameshift insertions and deletions
	1587375	a		1604041	c
	1587387	a		1604052	1
	1587414	a		1604078	1
	1587418-1587421	aata		1604082-1604084	taa
	1587426-1587432	aggaaag		1604089-1604091	gga
	1587436	a		1604095	g
	1587439-1587441	gga		1604098-1604100	agg
	1587450-1587461	acgagagagcta		1604109-1604116	cggggctc
	1587478	a		1604132	1
	1587486-1587487	ag		1604139	2
	1587489	a		1604141	g
	1587499	a		1604151	c
	1587517	a		1604169	c
not present	1596487	-	PF_RS08780	1613139-1630214	17075	PF1737	-	hypothetical protein	-	-	Deletion
not present			PF_RS08785			PF1738	-	carbohydrate kinase	-	-	Deletion
not present			PF_RS08790			PF1739	-	transcriptional antiterminator	-	-	Deletion
not present			PF_RS08795			PF1740	-	sugar ABC transporter permease	-	-	Deletion
not present			PF_RS08800			PF1741	-	trehalose/maltose transport inner membrane protein	-	-	Deletion
not present			PF_RS08805			PF1742	-	trehalose synthase	-	-	Deletion
not present			PF_RS08810			PF1743	-	TrmB family transcriptional regulator	-	-	Deletion
not present			PF_RS08815			PF1744	-	ABC transporter ATP-binding protein	-	-	Deletion
not present			PF_RS08820			PF1745	-	fucose isomerase	-	-	Deletion
not present			PF_RS08825			PF1746	-	aminotransferase	-	-	Deletion
not present			PF_RS08830			PF1747	-	glycosidase	-	-	Deletion
not present			PF_RS08835			-	-	ABC transporter	-	-	Pseudo NC_003413 : frameshifted
not present			PF_RS08840			PF1750	-	ABC transporter ATP-binding protein	-	-	Deletion
not present			PF_RS08845			PF1751	-	thiamine ABC transporter substrate protein	-	-	Deletion
not present			PF_RS08850			PF1752	-	IS6 family transposase ISPfu1	-	-	Deletion
PFDSM3638_08855	1605826	a	PF_RS08900	1639551	1	PF1761	hypothetical protein	cell wall-binding repeat-containing protein	1160/1167; 375/388	First 375 AA residues match; Protein truncated at the C-terminus.	Frameshift insertion
PFDSM3638_08920	1616739	c	PF_RS08965	1650465	1	PF1774	ABC transporter substrate-binding protein		1041/1092; 342/342	First 342 AA residues match; Protein truncated at the C-terminus.	Frameshift insertion
PFDSM3638_09340	1680944	c	PF_RS09380	1714669	1	PF1857	energy-coupling factor ABC transporter-binding protein		860/861; -/-	Only first 20 AA residues match	Pseudo NC_003413 : frameshifted
PFDSM3638_09465	1702513	t	PF_RS09505	1736238	c	PF1882	AAA family ATPase		2390/2391; 795/796	E30K	Missense mutation
intergenic	1714236-1714238	tgt	intergenic	1747961	3	-	-	-	-	-	-
PFDSM3638_09565	-	-	PF_RS09605	-	-	PF1901	tRNA uridine(34) 5-carboxymethylaminomethyl modification radical SAM/GNAT enzyme Elp3		1776/1923; 591/640	Last 591 AA residues match; protein extended at the N-terminus	Usage of different start by the annotation pipeline
PFDSM3638_09570	1718466	t	PF_RS09610	1752188	g	PF1902	ATP-dependent helicase		1341/1344; 444/447	Y358N, A360E and A373E	Three missense mutations
	1718505	t		1752227	g
	1718512	t		1752234	a
intergenic	1724969	t	intergenic	1758690	1	-	-	-	-	-	-
PFDSM3638_09610	1726947	a	PF_RS09650	1760668	g	PF1910	glutamate synthase (NADPH), homotetrameric		1430/1431; 476/476	-	Silent mutation
PFDSM3638_09670	-	-	PF_RS09710	-	-	PF1922	protein-L-isoaspartate(D-aspartate) O-methyltransferase		765/819; 254/272	Last 254 AA residues match; Protein truncted at the N-terminus	Usage of different start by the annotation pipeline
PFDSM3638_09730	1750127	g	PF_RS09770	1783847	1	PF1935	amylopullulanase		2989/4068; 969/1355	First 928 AA residues match; Protein extended at the C-terminus.	Pseudo NC_003413 : frameshifted
	1750313	-		1784033	3
	1750314	726		1784036	-
PFDSM3638_09755	-	-	PF_RS10765	-	-	-	hypothetical protein		-	-	Pseudo CP023154 : frameshifted. Pseudo NC_003413 : incomplete; partial in the middle of a contig; missing start and stop.
PFDSM3638_09815	1768214	t	PF_RS09845	1801210	1	PF1949	hypothetical protein		278/279; -/-	Only first 19 AA residues match	Pseudo NC_003413 : frameshifted
PFDSM3638_09925	1788583-1788584	gc	PF_RS09955	1821579-1821580	ca	PF1971	anaerobic ribonucleoside-triphosphate reductase		1816/1818; 604/605	Q455A	Missense mutation
PFDSM3638_10000	-	-	PF_RS10030	-	-	PF1985	IS607 family transposase		-	-	Pseudo CP023154 : frameshifted. Pseudo NC_003413 : frameshifted.
PFDSM3638_10005	-	-	PF_RS10035	-	-	PF1986	transposase		-	-	Pseudo CP023154 : frameshifted. Pseudo NC_003413 : frameshifted.
PFDSM3638_10020	1807335	t	PF_RS10050	1840331	c	PF1989	protein translocase SEC61 complex subunit gamma	preprotein translocase subunit SecE	185/186; 60/61	A18Y	Missense mutation
PFDSM3638_10220	-	-	PF_RS10785	-	-	-	cobalamin biosynthesis protein CobQ		-	-	Pseudo CP023154 : frameshifted; internal stop. Pseudo NC_003413 : frameshifted; internal stop.
not present	1844734	-	PF_RS10280	1877730	793	PF2035	-	IS6 family transposase ISPfu2	-	-	Deletion
	1844735	3		1878523	-
intergenic	1845259	1	intergenic	1879046	a	-	-	-	-	-	-
intergenic	1862997	1	intergenic	1896785	g	-	-	-	-	-	-
PFDSM3638_10385	-	-	PF_RS10495	-	-	-	ribonuclease VapC		-	-	Pseudo CP023154 : frameshifted. Pseudo NC_003413 : frameshifted.
PFDSM3638_10420	1870028	t	PF_RS10450	1903816	c	PF2063	aminopeptidase		1754/1755; 584/584	-	Silent mutation
PFDSM3638_10440	1876217	a	PF_RS00010	1749	t	PF0002	hypothetical protein		1304/1305; 433/434	L165F	Missense mutation
PFDSM3638_10500	1887023	-	PF_RS00065	12555	793	PF0012	endonuclease NucS		762/804	First 356 AA residues match; Protein truncated at the C-terminus.	Deletion
not present	1887024	4	PF_RS00070	13348	-	PF0013	-	IS6 family transposase ISPfu1	-	-	Deletion
