# Supplementary material for: Next Generation DNA-Seq and Differential RNA-Seq Allow Re-annotation of the Pyrococcus furiosus DSM 3638 Genome and Provide Insights Into Archaeal Antisense Transcription
Source: Front Microbiol. 2019 Jul 12;10:1603. doi: 10.3389/fmicb.2019.01603 (PMC6640164; doi:10.3389/fmicb.2019.01603)
Supplement: Supplementary file 3 [file Table_3.XLSX]

## Sheet: Tabelle1
Supplementary Table 3: RNA-Sequencing and mapping statistics
Illumina d(ifferential) RNA sequencing
Libraries	Total number of reads	Number reads passing trimmomatic filters (A)	Uniquely mapped reads number (B)	Uniquely mapped reads [%]
FRAGMENTED	263274591	260560848	104972204	40.287
TEX	111059556	110110959	47032477	42.7137
NOTEX	96166250	95257435	47706172	50.0813
(A) Trimmomatic (v.0.36) in single-end-mode allowing for a minimum length of 12 nt and a cut-off Phred score of 20 (Bolger et al., 2014)
(B) STAR aligner (v.2.5.3, basic parameters) (Dobin et. al., 2013)
Bolger, A. M., Lohse, M., and Usadel, B. (2014). Trimmomatic: A flexible trimmer for Illumina sequence data. Bioinformatics. doi:10.1093/bioinformatics/btu170.
Dobin, A., Davis, C. A., Schlesinger, F., Drenkow, J., Zaleski, C., Jha, S., et al. (2013). STAR: Ultrafast universal RNA-seq aligner. Bioinformatics 29, 15–21. doi:10.1093/bioinformatics/bts635.
