# Supplementary material for: Next Generation DNA-Seq and Differential RNA-Seq Allow Re-annotation of the Pyrococcus furiosus DSM 3638 Genome and Provide Insights Into Archaeal Antisense Transcription
Source: Front Microbiol. 2019 Jul 12;10:1603. doi: 10.3389/fmicb.2019.01603 (PMC6640164; doi:10.3389/fmicb.2019.01603)
Supplement: Supplementary file 5 [file Table_5.XLSX]

## Sheet: Tabelle1
Supplementary Table 5: ANNOgesic output (Yu et al., 2018) in GFF3 file format
Feature name	source	meaning
3UTR	ANNOgesic	3’UTR positions [from-to] were detected using subcommand `utr` (TSSs, CDSs/tRNAs/sRNAs, transcripts and terminators are compared to generate 3`UTR)
5UTR	ANNOgesic	5’UTR positions [from-to] were detected using subcommand `utr` (TSSs, CDSs/tRNAs/sRNAs, transcripts and terminators are compared to generate 5`UTR)
CDS	GenBank	coding sequence; sequence of nucleotides that corresponds with the sequence of amino acids in a protein (exon, mRNA, CDS, gene with identical positions in our annotation)
circRNA	ANNOgesic	circular RNA were detected using subcommand `circrna` (via Segemehl; for that files must be mapped by Segemehl with --splits)
CRISPR	ANNOgesic	CRISPR regions were detected using subcommand `crispr` (CRISPR Recognition Tool detects repeat units and spacers of CRISPR)
exon	GenBank	region of genome that codes for portion of splcied mRNA (exon, mRNA, CDS, gene with identical positions in our annotation)
gene	GenBank	region of biological interest identified as a gene and for which a name has been assigned (exon, mRNA, CDS, gene with identical positions in our annotation)
mRNA	GenBank	messenger RNA (exon, mRNA, CDS, gene with identical positions in our annotation)
ncRNA	GenBank	a non-protein-coding gene, other than ribosomal RNA and transfer RNA, the functional molecule of which is the RNA transcript
ncRNA	ANNOgesic	ncRNAs were detected using subcommand `srna` (different types of sRNAs can be detected by comparison of transcripts and annotations profiles, as well as coverage files)
operon	ANNOgesic	operons were detected using subcommand `operon` (classification is based on TSSs, transcripts and genes)
pseudogene	GenBank	indicates that this feature is a pseudogene of the element named by the feature key
pseudogenic_exon	GenBank	indicates that this feature is a pseudogene of the element named by the feature key exon
region	GenBank	whole genome region that was annotated
repeat_region	GenBank	region of genome containing repeating units
repeat_unit	ANNOgesic	Repeat units of CRISPR regions were detected using subcommand `crispr` (CRISPR Recognition Tool detects repeat units and spacers of CRISPR)
rRNA	GenBank	mature ribosomal RNA; RNA component of the ribonucleoprotein particel (ribosome) which assemlges amino acids into proteins
sORF	ANNOgesic	sORFs were detected using subcommand `sorf` (predicition is based on searching ribosome binding sites, start codons and stop codons within the non-coding expressed regions)
terminator	ANNOgesic	terminators were detected using subcommand `terminator` (rho-independent terminators are predcited by a combination of TranstermHP and RNAfold of ViennaRNA)
transcript	ANNOgesic	transcripts were detected using subcommand `transcript` (the calculation is based on coverage and gene annotations)
tRNA	GenBank	mature transfer RNA, a samll RNA molecule (75-85 bases long) that mediates the translation of a nucleic acid sequence into an amino acid sequence
TSS	ANNOgesic	Transcription start sites were detected using subcommand `tss_ps` (1. `optimize_tss_ps` to optimize parameters, 2. TSS prediction via running TSSpredator)
More detailed description:
ANNOgesic	https://annogesic.readthedocs.io/en/latest/index.html
GenBank format	Annotation was carried out using NCBI prokaryotic genome annotation pipeline (Feature key references can be found here: http://www.insdc.org/documents/feature_table.html#7.3)
GFF3 format	https://www.ensembl.org/info/website/upload/gff3.html
seqid	source	type	start	end	score	strand	phase	attributes
CP023154	GenBank	region	1	1889914	.	+	1	strain=DSM 3638;isolation_source=geothermally heated marine sediments at the beach of Porto di Levante%2C Vulcano%2C Italy;Note=Pyrococcus furiosus DSM 3638%2C complete genome.,LocalID: DSM_3638 FileID: SUB3000998_DSM_3638 Bankit Comment: SUB3000998. Annotation was added by the NCBI Prokaryotic Genome Annotation Pipeline (released 2013). Information about the Pipeline can be found here: https://w…
CP023154	GenBank	CDS	1	1263	.	+	1	protein_id=PRJNA382684:PFDSM3638_00005;Parent=PFDSM3638_00005.t01,CP023154_transcript0;Note=Derived by automated computational analysis using gene prediction method: Protein Homology.;product=cell division control protein Cdc6;Name=PFDSM3638_00005;transl_table=11;codon_start=1;translation=length.420;ID=PFDSM3638_00005.p01;inference=COORDINATES: similar to AA sequence:RefSeq:WP_013748124.1
CP023154	GenBank	gene	1	1263	.	+	1	ID=PFDSM3638_00005;Parent=CP023154_transcript0;Name=PFDSM3638_00005
CP023154	GenBank	mRNA	1	1263	.	+	1	ID=PFDSM3638_00005.t01;Parent=PFDSM3638_00005,CP023154_transcript0
CP023154	GenBank	exon	1	1263	.	+	1	Parent=PFDSM3638_00005.t01,CP023154_transcript0
CP023154	ANNOgesic	transcript	1	8769	.	+	.	compare_CDS=cover,cover,cover,cover,cover;best_avg_coverage=491.14528452503134;associated_gene=PFDSM3638_00005,PFDSM3638_00010,PFDSM3638_00015,PFDSM3638_00020,PFDSM3638_00025;associated_CDS=PRJNA382684:PFDSM3638_00005,PRJNA382684:PFDSM3638_00010,PRJNA382684:PFDSM3638_00015,PRJNA382684:PFDSM3638_00020,PRJNA382684:PFDSM3638_00025;ID=CP023154_transcript0;detect_lib=fragment;Name=transcript_00000;com…
CP023154	ANNOgesic	transcript	1	8769	.	+	.	Parent=CP023154_transcript0;associated_tss=TSS:1182_f,TSS:6933_f;associated_CDS=PRJNA382684:PFDSM3638_00005,PRJNA382684:PFDSM3638_00010,PRJNA382684:PFDSM3638_00015,PRJNA382684:PFDSM3638_00020,PRJNA382684:PFDSM3638_00025;Name=transcript_00000;ID=CP023154_transcript0;compare_gene=cover,cover,cover,cover,cover;associated_gene=PFDSM3638_00005,PFDSM3638_00010,PFDSM3638_00015,PFDSM3638_00020,PFDSM3638_…
CP023154	ANNOgesic	operon	1	8769	.	+	.	ID=CP023154_Operon0;Parent=CP023154_transcript0;associated_gene=gene:1-1263_f,gene:1263-3104_f,gene:3104-6895_f,gene:6947-7579_f,gene:7590-8267_f;Name=Operon0
CP023154	ANNOgesic	transcript	103	187	.	-	.	compare_CDS=not_related;best_avg_coverage=111.17647058823529;ID=CP023154_transcript1;detect_lib=fragment;Name=transcript_00001;compare_gene=not_related;associated_tss=NA
CP023154	ANNOgesic	transcript	103	187	.	-	.	Parent=CP023154_transcript1;associated_tss=NA;Name=transcript_00001;ID=CP023154_transcript1;compare_gene=not_related;detect_lib=fragment;compare_CDS=not_related;best_avg_coverage=111.17647058823529
CP023154	ANNOgesic	transcript	277	396	.	-	.	compare_CDS=not_related;best_avg_coverage=26.275;ID=CP023154_transcript2;detect_lib=fragment;Name=transcript_00002;compare_gene=not_related;associated_tss=NA
CP023154	ANNOgesic	transcript	277	396	.	-	.	Parent=CP023154_transcript2;associated_tss=NA;Name=transcript_00002;ID=CP023154_transcript2;compare_gene=not_related;detect_lib=fragment;compare_CDS=not_related;best_avg_coverage=26.275
CP023154	ANNOgesic	transcript	593	657	.	-	.	compare_CDS=not_related;best_avg_coverage=73.36923076923077;ID=CP023154_transcript3;detect_lib=fragment;Name=transcript_00003;compare_gene=not_related;associated_tss=NA
CP023154	ANNOgesic	transcript	593	657	.	-	.	Parent=CP023154_transcript3;associated_tss=NA;Name=transcript_00003;ID=CP023154_transcript3;compare_gene=not_related;detect_lib=fragment;compare_CDS=not_related;best_avg_coverage=73.36923076923077
CP023154	ANNOgesic	transcript	904	1017	.	-	.	compare_CDS=not_related;best_avg_coverage=40.675438596491226;ID=CP023154_transcript4;detect_lib=fragment;Name=transcript_00004;compare_gene=not_related;associated_tss=NA
CP023154	ANNOgesic	transcript	904	1017	.	-	.	Parent=CP023154_transcript4;associated_tss=NA;Name=transcript_00004;ID=CP023154_transcript4;compare_gene=not_related;detect_lib=fragment;compare_CDS=not_related;best_avg_coverage=40.675438596491226
CP023154	ANNOgesic	TSS	1182	1182	.	+	.	Parent=CP023154_transcript0;method=TSSpredator;Name=TSS:1182_f;libs=test;ID=CP023154_tss0;utr_length=Primary_81,Internal_NA;associated_gene=PFDSM3638_00010,PFDSM3638_00005;type=Primary,Internal
CP023154	ANNOgesic	transcript	1195	1268	.	-	.	compare_CDS=not_related;best_avg_coverage=34.24324324324324;ID=CP023154_transcript5;detect_lib=fragment;Name=transcript_00005;compare_gene=not_related;associated_tss=NA
CP023154	ANNOgesic	transcript	1195	1268	.	-	.	Parent=CP023154_transcript5;associated_tss=NA;Name=transcript_00005;ID=CP023154_transcript5;compare_gene=not_related;detect_lib=fragment;compare_CDS=not_related;best_avg_coverage=34.24324324324324
CP023154	GenBank	CDS	1263	3104	.	+	1	protein_id=PRJNA382684:PFDSM3638_00010;Parent=PFDSM3638_00010.t01,CP023154_transcript0;Note=Derived by automated computational analysis using gene prediction method: Protein Homology.;product=DNA polymerase II;Name=PFDSM3638_00010;transl_table=11;codon_start=1;translation=length.613;ID=PFDSM3638_00010.p01;inference=COORDINATES: similar to AA sequence:RefSeq:WP_011011130.1
CP023154	GenBank	gene	1263	3104	.	+	1	ID=PFDSM3638_00010;Parent=CP023154_transcript0;Name=PFDSM3638_00010
CP023154	GenBank	mRNA	1263	3104	.	+	1	ID=PFDSM3638_00010.t01;Parent=PFDSM3638_00010,CP023154_transcript0
CP023154	GenBank	exon	1263	3104	.	+	1	Parent=PFDSM3638_00010.t01,CP023154_transcript0
CP023154	ANNOgesic	transcript	1481	1522	.	-	.	compare_CDS=not_related;best_avg_coverage=12.214285714285714;ID=CP023154_transcript6;detect_lib=fragment;Name=transcript_00006;compare_gene=not_related;associated_tss=NA
CP023154	ANNOgesic	transcript	1481	1522	.	-	.	Parent=CP023154_transcript6;associated_tss=NA;Name=transcript_00006;ID=CP023154_transcript6;compare_gene=not_related;detect_lib=fragment;compare_CDS=not_related;best_avg_coverage=12.214285714285714
CP023154	ANNOgesic	transcript	2171	2203	.	-	.	compare_CDS=not_related;best_avg_coverage=18.060606060606062;ID=CP023154_transcript7;detect_lib=fragment;Name=transcript_00007;compare_gene=not_related;associated_tss=NA
CP023154	ANNOgesic	transcript	2171	2203	.	-	.	Parent=CP023154_transcript7;associated_tss=NA;Name=transcript_00007;ID=CP023154_transcript7;compare_gene=not_related;detect_lib=fragment;compare_CDS=not_related;best_avg_coverage=18.060606060606062
CP023154	ANNOgesic	transcript	2238	2391	.	-	.	compare_CDS=not_related;best_avg_coverage=386.9415584415584;ID=CP023154_transcript8;detect_lib=fragment;Name=transcript_00008;compare_gene=not_related;associated_tss=NA
CP023154	ANNOgesic	transcript	2238	2391	.	-	.	Parent=CP023154_transcript8;associated_tss=NA;Name=transcript_00008;ID=CP023154_transcript8;compare_gene=not_related;detect_lib=fragment;compare_CDS=not_related;best_avg_coverage=386.9415584415584
CP023154	ANNOgesic	transcript	2515	2590	.	-	.	compare_CDS=not_related;best_avg_coverage=111.9342105263158;ID=CP023154_transcript9;detect_lib=fragment;Name=transcript_00009;compare_gene=not_related;associated_tss=NA
CP023154	ANNOgesic	transcript	2515	2590	.	-	.	Parent=CP023154_transcript9;associated_tss=NA;Name=transcript_00009;ID=CP023154_transcript9;compare_gene=not_related;detect_lib=fragment;compare_CDS=not_related;best_avg_coverage=111.9342105263158
CP023154	ANNOgesic	transcript	2605	2628	.	-	.	compare_CDS=not_related;best_avg_coverage=14.333333333333334;ID=CP023154_transcript10;detect_lib=fragment;Name=transcript_00010;compare_gene=not_related;associated_tss=NA
CP023154	ANNOgesic	transcript	2605	2628	.	-	.	Parent=CP023154_transcript10;associated_tss=NA;Name=transcript_00010;ID=CP023154_transcript10;compare_gene=not_related;detect_lib=fragment;compare_CDS=not_related;best_avg_coverage=14.333333333333334
CP023154	ANNOgesic	transcript	2899	2943	.	-	.	compare_CDS=not_related;best_avg_coverage=63.77777777777778;ID=CP023154_transcript11;detect_lib=fragment;Name=transcript_00011;compare_gene=not_related;associated_tss=NA
CP023154	ANNOgesic	transcript	2899	2943	.	-	.	Parent=CP023154_transcript11;associated_tss=NA;Name=transcript_00011;ID=CP023154_transcript11;compare_gene=not_related;detect_lib=fragment;compare_CDS=not_related;best_avg_coverage=63.77777777777778
CP023154	ANNOgesic	transcript	2955	3052	.	-	.	compare_CDS=not_related;best_avg_coverage=158.23469387755102;ID=CP023154_transcript12;detect_lib=fragment;Name=transcript_00012;compare_gene=not_related;associated_tss=NA
CP023154	ANNOgesic	transcript	2955	3052	.	-	.	Parent=CP023154_transcript12;associated_tss=NA;Name=transcript_00012;ID=CP023154_transcript12;compare_gene=not_related;detect_lib=fragment;compare_CDS=not_related;best_avg_coverage=158.23469387755102
CP023154	ANNOgesic	transcript	3088	3111	.	-	.	compare_CDS=not_related;best_avg_coverage=14.458333333333334;ID=CP023154_transcript13;detect_lib=fragment;Name=transcript_00013;compare_gene=not_related;associated_tss=NA
CP023154	ANNOgesic	transcript	3088	3111	.	-	.	Parent=CP023154_transcript13;associated_tss=NA;Name=transcript_00013;ID=CP023154_transcript13;compare_gene=not_related;detect_lib=fragment;compare_CDS=not_related;best_avg_coverage=14.458333333333334
CP023154	GenBank	CDS	3104	6895	.	+	1	protein_id=PRJNA382684:PFDSM3638_00015;Parent=PFDSM3638_00015.t01,CP023154_transcript0;Note=Derived by automated computational analysis using gene prediction method: Protein Homology.;product=DNA polymerase II large subunit;Name=PFDSM3638_00015;transl_table=11;codon_start=1;translation=length.1263;ID=PFDSM3638_00015.p01;inference=COORDINATES: similar to AA sequence:RefSeq:WP_014835497.1
CP023154	GenBank	gene	3104	6895	.	+	1	ID=PFDSM3638_00015;Parent=CP023154_transcript0;Name=PFDSM3638_00015
CP023154	GenBank	mRNA	3104	6895	.	+	1	ID=PFDSM3638_00015.t01;Parent=PFDSM3638_00015,CP023154_transcript0
CP023154	GenBank	exon	3104	6895	.	+	1	Parent=PFDSM3638_00015.t01,CP023154_transcript0
CP023154	ANNOgesic	transcript	3209	3253	.	-	.	compare_CDS=not_related;best_avg_coverage=27.155555555555555;ID=CP023154_transcript14;detect_lib=fragment;Name=transcript_00014;compare_gene=not_related;associated_tss=NA
CP023154	ANNOgesic	transcript	3209	3253	.	-	.	Parent=CP023154_transcript14;associated_tss=NA;Name=transcript_00014;ID=CP023154_transcript14;compare_gene=not_related;detect_lib=fragment;compare_CDS=not_related;best_avg_coverage=27.155555555555555
CP023154	ANNOgesic	transcript	3268	3292	.	-	.	compare_CDS=not_related;best_avg_coverage=18.52;ID=CP023154_transcript15;detect_lib=fragment;Name=transcript_00015;compare_gene=not_related;associated_tss=NA
CP023154	ANNOgesic	transcript	3268	3292	.	-	.	Parent=CP023154_transcript15;associated_tss=NA;Name=transcript_00015;ID=CP023154_transcript15;compare_gene=not_related;detect_lib=fragment;compare_CDS=not_related;best_avg_coverage=18.52
CP023154	ANNOgesic	transcript	3432	3460	.	-	.	compare_CDS=not_related;best_avg_coverage=12.724137931034482;ID=CP023154_transcript16;detect_lib=fragment;Name=transcript_00016;compare_gene=not_related;associated_tss=NA
CP023154	ANNOgesic	transcript	3432	3460	.	-	.	Parent=CP023154_transcript16;associated_tss=NA;Name=transcript_00016;ID=CP023154_transcript16;compare_gene=not_related;detect_lib=fragment;compare_CDS=not_related;best_avg_coverage=12.724137931034482
CP023154	ANNOgesic	transcript	3540	3598	.	-	.	compare_CDS=not_related;best_avg_coverage=17.45762711864407;ID=CP023154_transcript17;detect_lib=fragment;Name=transcript_00017;compare_gene=not_related;associated_tss=NA
CP023154	ANNOgesic	transcript	3540	3598	.	-	.	Parent=CP023154_transcript17;associated_tss=NA;Name=transcript_00017;ID=CP023154_transcript17;compare_gene=not_related;detect_lib=fragment;compare_CDS=not_related;best_avg_coverage=17.45762711864407
CP023154	ANNOgesic	transcript	3848	3872	.	-	.	compare_CDS=not_related;best_avg_coverage=21.12;ID=CP023154_transcript18;detect_lib=fragment;Name=transcript_00018;compare_gene=not_related;associated_tss=NA
CP023154	ANNOgesic	transcript	3848	3872	.	-	.	Parent=CP023154_transcript18;associated_tss=NA;Name=transcript_00018;ID=CP023154_transcript18;compare_gene=not_related;detect_lib=fragment;compare_CDS=not_related;best_avg_coverage=21.12
CP023154	ANNOgesic	transcript	4482	4537	.	-	.	compare_CDS=not_related;best_avg_coverage=14.035714285714286;ID=CP023154_transcript19;detect_lib=fragment;Name=transcript_00019;compare_gene=not_related;associated_tss=NA
CP023154	ANNOgesic	transcript	4482	4537	.	-	.	Parent=CP023154_transcript19;associated_tss=NA;Name=transcript_00019;ID=CP023154_transcript19;compare_gene=not_related;detect_lib=fragment;compare_CDS=not_related;best_avg_coverage=14.035714285714286
CP023154	ANNOgesic	transcript	4565	4718	.	-	.	compare_CDS=not_related;best_avg_coverage=22.175324675324674;ID=CP023154_transcript20;detect_lib=fragment;Name=transcript_00020;compare_gene=not_related;associated_tss=NA
CP023154	ANNOgesic	transcript	4565	4718	.	-	.	Parent=CP023154_transcript20;associated_tss=NA;Name=transcript_00020;ID=CP023154_transcript20;compare_gene=not_related;detect_lib=fragment;compare_CDS=not_related;best_avg_coverage=22.175324675324674
CP023154	ANNOgesic	transcript	5200	5269	.	-	.	compare_CDS=not_related;best_avg_coverage=18.042857142857144;ID=CP023154_transcript21;detect_lib=fragment;Name=transcript_00021;compare_gene=not_related;associated_tss=NA
CP023154	ANNOgesic	transcript	5200	5269	.	-	.	Parent=CP023154_transcript21;associated_tss=NA;Name=transcript_00021;ID=CP023154_transcript21;compare_gene=not_related;detect_lib=fragment;compare_CDS=not_related;best_avg_coverage=18.042857142857144
CP023154	ANNOgesic	transcript	5326	5428	.	-	.	compare_CDS=not_related;best_avg_coverage=15.048543689320388;ID=CP023154_transcript22;detect_lib=fragment;Name=transcript_00022;compare_gene=not_related;associated_tss=NA
CP023154	ANNOgesic	transcript	5326	5428	.	-	.	Parent=CP023154_transcript22;associated_tss=NA;Name=transcript_00022;ID=CP023154_transcript22;compare_gene=not_related;detect_lib=fragment;compare_CDS=not_related;best_avg_coverage=15.048543689320388
CP023154	ANNOgesic	transcript	5526	5580	.	-	.	compare_CDS=not_related;best_avg_coverage=20.70909090909091;ID=CP023154_transcript23;detect_lib=fragment;Name=transcript_00023;compare_gene=not_related;associated_tss=NA
CP023154	ANNOgesic	transcript	5526	5580	.	-	.	Parent=CP023154_transcript23;associated_tss=NA;Name=transcript_00023;ID=CP023154_transcript23;compare_gene=not_related;detect_lib=fragment;compare_CDS=not_related;best_avg_coverage=20.70909090909091
CP023154	ANNOgesic	transcript	5766	5850	.	-	.	compare_CDS=not_related;best_avg_coverage=22.11764705882353;ID=CP023154_transcript24;detect_lib=fragment;Name=transcript_00024;compare_gene=not_related;associated_tss=NA
CP023154	ANNOgesic	transcript	5766	5850	.	-	.	Parent=CP023154_transcript24;associated_tss=NA;Name=transcript_00024;ID=CP023154_transcript24;compare_gene=not_related;detect_lib=fragment;compare_CDS=not_related;best_avg_coverage=22.11764705882353
CP023154	ANNOgesic	transcript	6127	6151	.	-	.	compare_CDS=not_related;best_avg_coverage=12.04;ID=CP023154_transcript25;detect_lib=fragment;Name=transcript_00025;compare_gene=not_related;associated_tss=NA
CP023154	ANNOgesic	transcript	6127	6151	.	-	.	Parent=CP023154_transcript25;associated_tss=NA;Name=transcript_00025;ID=CP023154_transcript25;compare_gene=not_related;detect_lib=fragment;compare_CDS=not_related;best_avg_coverage=12.04
CP023154	ANNOgesic	transcript	6254	6275	.	-	.	compare_CDS=not_related;best_avg_coverage=13.818181818181818;ID=CP023154_transcript26;detect_lib=fragment;Name=transcript_00026;compare_gene=not_related;associated_tss=NA
CP023154	ANNOgesic	transcript	6254	6275	.	-	.	Parent=CP023154_transcript26;associated_tss=NA;Name=transcript_00026;ID=CP023154_transcript26;compare_gene=not_related;detect_lib=fragment;compare_CDS=not_related;best_avg_coverage=13.818181818181818
CP023154	ANNOgesic	transcript	6661	6724	.	-	.	compare_CDS=not_related;best_avg_coverage=23.0;ID=CP023154_transcript27;detect_lib=fragment;Name=transcript_00027;compare_gene=not_related;associated_tss=NA
CP023154	ANNOgesic	transcript	6661	6724	.	-	.	Parent=CP023154_transcript27;associated_tss=NA;Name=transcript_00027;ID=CP023154_transcript27;compare_gene=not_related;detect_lib=fragment;compare_CDS=not_related;best_avg_coverage=23.0
CP023154	ANNOgesic	transcript	6809	6898	.	-	.	compare_CDS=not_related;best_avg_coverage=46.36666666666667;ID=CP023154_transcript28;detect_lib=fragment;Name=transcript_00028;compare_gene=not_related;associated_tss=NA
CP023154	ANNOgesic	transcript	6809	6898	.	-	.	Parent=CP023154_transcript28;associated_tss=NA;Name=transcript_00028;ID=CP023154_transcript28;compare_gene=not_related;detect_lib=fragment;compare_CDS=not_related;best_avg_coverage=46.36666666666667
CP023154	ANNOgesic	TSS	6933	6933	.	+	.	Parent=CP023154_transcript0;method=TSSpredator;Name=TSS:6933_f;libs=test;ID=CP023154_tss1;utr_length=Primary_14;associated_gene=PFDSM3638_00020;type=Primary
CP023154	GenBank	CDS	6947	7579	.	+	1	protein_id=PRJNA382684:PFDSM3638_00020;Parent=PFDSM3638_00020.t01,CP023154_transcript0;Note=Derived by automated computational analysis using gene prediction method: Protein Homology.;product=hypothetical protein;Name=PFDSM3638_00020;transl_table=11;codon_start=1;translation=length.210;ID=PFDSM3638_00020.p01;inference=COORDINATES: similar to AA sequence:RefSeq:WP_011011132.1
CP023154	GenBank	gene	6947	7579	.	+	1	ID=PFDSM3638_00020;Parent=CP023154_transcript0;Name=PFDSM3638_00020
CP023154	GenBank	mRNA	6947	7579	.	+	1	ID=PFDSM3638_00020.t01;Parent=PFDSM3638_00020,CP023154_transcript0
CP023154	GenBank	exon	6947	7579	.	+	1	Parent=PFDSM3638_00020.t01,CP023154_transcript0
CP023154	ANNOgesic	transcript	6958	7040	.	-	.	compare_CDS=not_related;best_avg_coverage=19.313253012048193;ID=CP023154_transcript29;detect_lib=fragment;Name=transcript_00029;compare_gene=not_related;associated_tss=NA
CP023154	ANNOgesic	transcript	6958	7040	.	-	.	Parent=CP023154_transcript29;associated_tss=NA;Name=transcript_00029;ID=CP023154_transcript29;compare_gene=not_related;detect_lib=fragment;compare_CDS=not_related;best_avg_coverage=19.313253012048193
CP023154	ANNOgesic	transcript	7052	7101	.	-	.	compare_CDS=not_related;best_avg_coverage=16.68;ID=CP023154_transcript30;detect_lib=fragment;Name=transcript_00030;compare_gene=not_related;associated_tss=NA
CP023154	ANNOgesic	transcript	7052	7101	.	-	.	Parent=CP023154_transcript30;associated_tss=NA;Name=transcript_00030;ID=CP023154_transcript30;compare_gene=not_related;detect_lib=fragment;compare_CDS=not_related;best_avg_coverage=16.68
CP023154	ANNOgesic	transcript	7226	7426	.	-	.	compare_CDS=not_related;best_avg_coverage=26.442786069651742;ID=CP023154_transcript31;detect_lib=fragment;Name=transcript_00031;compare_gene=not_related;associated_tss=NA
CP023154	ANNOgesic	transcript	7226	7426	.	-	.	Parent=CP023154_transcript31;associated_tss=NA;Name=transcript_00031;ID=CP023154_transcript31;compare_gene=not_related;detect_lib=fragment;compare_CDS=not_related;best_avg_coverage=26.442786069651742
CP023154	ANNOgesic	transcript	7440	7464	.	-	.	compare_CDS=not_related;best_avg_coverage=15.28;ID=CP023154_transcript32;detect_lib=fragment;Name=transcript_00032;compare_gene=not_related;associated_tss=NA
CP023154	ANNOgesic	transcript	7440	7464	.	-	.	Parent=CP023154_transcript32;associated_tss=NA;Name=transcript_00032;ID=CP023154_transcript32;compare_gene=not_related;detect_lib=fragment;compare_CDS=not_related;best_avg_coverage=15.28
CP023154	ANNOgesic	transcript	7481	7566	.	-	.	compare_CDS=not_related;best_avg_coverage=23.53488372093023;ID=CP023154_transcript33;detect_lib=fragment;Name=transcript_00033;compare_gene=not_related;associated_tss=NA
CP023154	ANNOgesic	transcript	7481	7566	.	-	.	Parent=CP023154_transcript33;associated_tss=NA;Name=transcript_00033;ID=CP023154_transcript33;compare_gene=not_related;detect_lib=fragment;compare_CDS=not_related;best_avg_coverage=23.53488372093023
CP023154	GenBank	CDS	7590	8267	.	+	1	protein_id=PRJNA382684:PFDSM3638_00025;Parent=PFDSM3638_00025.t01,CP023154_transcript0;Note=Derived by automated computational analysis using gene prediction method: Protein Homology.;product=DNA repair and recombination protein RadB;Name=PFDSM3638_00025;transl_table=11;codon_start=1;translation=length.225;ID=PFDSM3638_00025.p01;inference=COORDINATES: similar to AA sequence:RefSeq:WP_014835496.1
CP023154	GenBank	gene	7590	8267	.	+	1	ID=PFDSM3638_00025;Parent=CP023154_transcript0;Name=PFDSM3638_00025
CP023154	GenBank	mRNA	7590	8267	.	+	1	ID=PFDSM3638_00025.t01;Parent=PFDSM3638_00025,CP023154_transcript0
CP023154	GenBank	exon	7590	8267	.	+	1	Parent=PFDSM3638_00025.t01,CP023154_transcript0
CP023154	ANNOgesic	transcript	7760	7867	.	-	.	compare_CDS=not_related;best_avg_coverage=20.435185185185187;ID=CP023154_transcript34;detect_lib=fragment;Name=transcript_00034;compare_gene=not_related;associated_tss=NA
CP023154	ANNOgesic	transcript	7760	7867	.	-	.	Parent=CP023154_transcript34;associated_tss=NA;Name=transcript_00034;ID=CP023154_transcript34;compare_gene=not_related;detect_lib=fragment;compare_CDS=not_related;best_avg_coverage=20.435185185185187
CP023154	ANNOgesic	transcript	7885	11049	.	-	.	compare_CDS=cover,cover;best_avg_coverage=1461.2423380726698;associated_gene=PFDSM3638_00030,PFDSM3638_00035;associated_CDS=PRJNA382684:PFDSM3638_00030,PRJNA382684:PFDSM3638_00035;ID=CP023154_transcript35;detect_lib=fragment;Name=transcript_00035;compare_gene=cover,cover;associated_tss=TSS:10346_r,TSS:10947_r
CP023154	ANNOgesic	transcript	7885	11049	.	-	.	Parent=CP023154_transcript35;associated_tss=TSS:10346_r,TSS:10947_r;associated_CDS=PRJNA382684:PFDSM3638_00030,PRJNA382684:PFDSM3638_00035;Name=transcript_00035;ID=CP023154_transcript35;compare_gene=cover,cover;associated_gene=PFDSM3638_00030,PFDSM3638_00035;detect_lib=fragment;compare_CDS=cover,cover;best_avg_coverage=1461.2423380726698
CP023154	ANNOgesic	operon	7885	11049	.	-	.	ID=CP023154_Operon1;Parent=CP023154_transcript35;associated_gene=gene:8264-9673_r,gene:9627-10334_r;Name=Operon1
CP023154	GenBank	CDS	8264	9673	.	-	1	protein_id=PRJNA382684:PFDSM3638_00030;Parent=PFDSM3638_00030.t01,CP023154_transcript35;Note=Derived by automated computational analysis using gene prediction method: Protein Homology.;product=RNA-binding protein;Name=PFDSM3638_00030;transl_table=11;codon_start=1;translation=length.469;ID=PFDSM3638_00030.p01;inference=COORDINATES: similar to AA sequence:RefSeq:WP_011011134.1
CP023154	GenBank	gene	8264	9673	.	-	1	ID=PFDSM3638_00030;Parent=CP023154_transcript35;Name=PFDSM3638_00030
CP023154	GenBank	mRNA	8264	9673	.	-	1	ID=PFDSM3638_00030.t01;Parent=PFDSM3638_00030,CP023154_transcript35
CP023154	GenBank	exon	8264	9673	.	-	1	Parent=PFDSM3638_00030.t01,CP023154_transcript35
CP023154	ANNOgesic	terminator	8288	8306	.	+	.	Parent=CP023154_transcript0;method=TransTermHP;express=True;ID=CP023154_terminator2;coverage_decrease=True;associated_gene=PRJNA382684:PFDSM3638_00025;diff_coverage=FRAG_in_CP023154(high:1471.0,low:734.0);Name=terminator_00002
CP023154	ANNOgesic	transcript	8775	8908	.	+	.	compare_CDS=not_related;best_avg_coverage=28.328358208955223;ID=CP023154_transcript36;detect_lib=fragment;Name=transcript_00036;compare_gene=not_related;associated_tss=NA
CP023154	ANNOgesic	transcript	8775	8908	.	+	.	Parent=CP023154_transcript36;associated_tss=NA;Name=transcript_00036;ID=CP023154_transcript36;compare_gene=not_related;detect_lib=fragment;compare_CDS=not_related;best_avg_coverage=28.328358208955223
CP023154	ANNOgesic	transcript	8967	9025	.	+	.	compare_CDS=not_related;best_avg_coverage=13.084745762711865;ID=CP023154_transcript37;detect_lib=fragment;Name=transcript_00037;compare_gene=not_related;associated_tss=NA
CP023154	ANNOgesic	transcript	8967	9025	.	+	.	Parent=CP023154_transcript37;associated_tss=NA;Name=transcript_00037;ID=CP023154_transcript37;compare_gene=not_related;detect_lib=fragment;compare_CDS=not_related;best_avg_coverage=13.084745762711865
CP023154	ANNOgesic	transcript	9055	9113	.	+	.	compare_CDS=not_related;best_avg_coverage=16.559322033898304;ID=CP023154_transcript38;detect_lib=fragment;Name=transcript_00038;compare_gene=not_related;associated_tss=NA
CP023154	ANNOgesic	transcript	9055	9113	.	+	.	Parent=CP023154_transcript38;associated_tss=NA;Name=transcript_00038;ID=CP023154_transcript38;compare_gene=not_related;detect_lib=fragment;compare_CDS=not_related;best_avg_coverage=16.559322033898304
CP023154	ANNOgesic	transcript	9168	9286	.	+	.	compare_CDS=not_related;best_avg_coverage=16.907563025210084;ID=CP023154_transcript39;detect_lib=fragment;Name=transcript_00039;compare_gene=not_related;associated_tss=NA
CP023154	ANNOgesic	transcript	9168	9286	.	+	.	Parent=CP023154_transcript39;associated_tss=NA;Name=transcript_00039;ID=CP023154_transcript39;compare_gene=not_related;detect_lib=fragment;compare_CDS=not_related;best_avg_coverage=16.907563025210084
CP023154	ANNOgesic	transcript	9395	9544	.	+	.	compare_CDS=not_related;best_avg_coverage=45.88;ID=CP023154_transcript40;detect_lib=fragment;Name=transcript_00040;compare_gene=not_related;associated_tss=NA
CP023154	ANNOgesic	transcript	9395	9544	.	+	.	Parent=CP023154_transcript40;associated_tss=NA;Name=transcript_00040;ID=CP023154_transcript40;compare_gene=not_related;detect_lib=fragment;compare_CDS=not_related;best_avg_coverage=45.88
CP023154	ANNOgesic	transcript	9572	9692	.	+	.	compare_CDS=not_related;best_avg_coverage=77.18181818181819;ID=CP023154_transcript41;detect_lib=fragment;Name=transcript_00041;compare_gene=not_related;associated_tss=NA
CP023154	ANNOgesic	transcript	9572	9692	.	+	.	Parent=CP023154_transcript41;associated_tss=NA;Name=transcript_00041;ID=CP023154_transcript41;compare_gene=not_related;detect_lib=fragment;compare_CDS=not_related;best_avg_coverage=77.18181818181819
CP023154	GenBank	CDS	9627	10334	.	-	1	protein_id=PRJNA382684:PFDSM3638_00035;Parent=PFDSM3638_00035.t01,CP023154_transcript35;Note=Derived by automated computational analysis using gene prediction method: Protein Homology.;product=hypothetical protein;Name=PFDSM3638_00035;transl_table=11;codon_start=1;translation=length.235;ID=PFDSM3638_00035.p01;inference=COORDINATES: similar to AA sequence:RefSeq:WP_014835495.1
CP023154	GenBank	gene	9627	10334	.	-	1	ID=PFDSM3638_00035;Parent=CP023154_transcript35;Name=PFDSM3638_00035
CP023154	GenBank	mRNA	9627	10334	.	-	1	ID=PFDSM3638_00035.t01;Parent=PFDSM3638_00035,CP023154_transcript35
CP023154	GenBank	exon	9627	10334	.	-	1	Parent=PFDSM3638_00035.t01,CP023154_transcript35
CP023154	ANNOgesic	transcript	9806	9880	.	+	.	compare_CDS=not_related;best_avg_coverage=16.69333333333333;ID=CP023154_transcript42;detect_lib=fragment;Name=transcript_00042;compare_gene=not_related;associated_tss=NA
CP023154	ANNOgesic	transcript	9806	9880	.	+	.	Parent=CP023154_transcript42;associated_tss=NA;Name=transcript_00042;ID=CP023154_transcript42;compare_gene=not_related;detect_lib=fragment;compare_CDS=not_related;best_avg_coverage=16.69333333333333
CP023154	ANNOgesic	transcript	9930	10051	.	+	.	compare_CDS=not_related;best_avg_coverage=78.95081967213115;ID=CP023154_transcript43;detect_lib=fragment;Name=transcript_00043;compare_gene=not_related;associated_tss=NA
CP023154	ANNOgesic	transcript	9930	10051	.	+	.	Parent=CP023154_transcript43;associated_tss=NA;Name=transcript_00043;ID=CP023154_transcript43;compare_gene=not_related;detect_lib=fragment;compare_CDS=not_related;best_avg_coverage=78.95081967213115
CP023154	ANNOgesic	transcript	10297	10329	.	+	.	compare_CDS=not_related;best_avg_coverage=11.848484848484848;ID=CP023154_transcript44;detect_lib=fragment;Name=transcript_00044;compare_gene=not_related;associated_tss=NA
CP023154	ANNOgesic	transcript	10297	10329	.	+	.	Parent=CP023154_transcript44;associated_tss=NA;Name=transcript_00044;ID=CP023154_transcript44;compare_gene=not_related;detect_lib=fragment;compare_CDS=not_related;best_avg_coverage=11.848484848484848
CP023154	ANNOgesic	TSS	10346	10346	.	-	.	Parent=CP023154_transcript35;method=TSSpredator;Name=TSS:10346_r;libs=test;ID=CP023154_tss2;utr_length=Primary_12;associated_gene=PFDSM3638_00035;type=Primary
CP023154	ANNOgesic	transcript	10362	10510	.	+	.	compare_CDS=not_related;best_avg_coverage=103.46979865771812;ID=CP023154_transcript45;detect_lib=fragment;Name=transcript_00045;compare_gene=not_related;associated_tss=TSS:10363_f
CP023154	ANNOgesic	transcript	10362	10510	.	+	.	Parent=CP023154_transcript45;associated_tss=TSS:10363_f;Name=transcript_00045;ID=CP023154_transcript45;compare_gene=not_related;detect_lib=fragment;compare_CDS=not_related;best_avg_coverage=103.46979865771812
CP023154	ANNOgesic	TSS	10363	10363	.	+	.	Parent=CP023154_transcript45;method=TSSpredator;Name=TSS:10363_f;libs=test;ID=CP023154_tss3;utr_length=Antisense_NA;associated_gene=PFDSM3638_00035;type=Antisense
CP023154	ANNOgesic	ncRNA	10363	10530	.	+	.	sRNA_hit=NA;overlap_percent=NA;with_TSS=TSS:10363_+;Name=sRNA_00026;promoter=MOTIF_1;with_term=NA;ID=CP023154_srna26;sRNA_type=intergenic;nr_hit=NA;Parent=CP023154_transcript45;end_cleavage=NA;overlap_cds=NA;2d_energy=-0.1440
CP023154	ANNOgesic	transcript	10592	10635	.	+	.	compare_CDS=not_related;best_avg_coverage=15.318181818181818;ID=CP023154_transcript46;detect_lib=fragment;Name=transcript_00046;compare_gene=not_related;associated_tss=NA
CP023154	ANNOgesic	transcript	10592	10635	.	+	.	Parent=CP023154_transcript46;associated_tss=NA;Name=transcript_00046;ID=CP023154_transcript46;compare_gene=not_related;detect_lib=fragment;compare_CDS=not_related;best_avg_coverage=15.318181818181818
CP023154	ANNOgesic	transcript	10655	15118	.	+	.	compare_CDS=not_related;best_avg_coverage=17120.018593189965;ID=CP023154_transcript47;detect_lib=fragment;Name=transcript_00047;compare_gene=not_related;associated_tss=TSS:10827_f,TSS:10916_f,TSS:10999_f,TSS:12119_f
CP023154	ANNOgesic	transcript	10655	15118	.	+	.	Parent=CP023154_transcript47;associated_tss=TSS:10827_f,TSS:10916_f,TSS:10999_f,TSS:12119_f;Name=transcript_00047;ID=CP023154_transcript47;compare_gene=not_related;detect_lib=fragment;compare_CDS=not_related;best_avg_coverage=17120.018593189965
CP023154	ANNOgesic	TSS	10827	10827	.	+	.	Parent=CP023154_transcript47;method=TSSpredator;Name=TSS:10827_f;libs=test;ID=CP023154_tss4;utr_length=Orphan_NA;associated_gene=orphan;type=Orphan
CP023154	ANNOgesic	ncRNA	10827	10998	.	+	.	sRNA_hit=NA;overlap_percent=NA;with_TSS=TSS:10827_+,TSS:10916_+;Name=sRNA_00028;promoter=MOTIF_1,MOTIF_1;with_term=NA;ID=CP023154_srna28;sRNA_type=antisense;nr_hit=NA;Parent=CP023154_transcript47;end_cleavage=NA;overlap_cds=NA;2d_energy=-0.1965
CP023154	ANNOgesic	repeat_unit	10856	10885	.	.	.	ID=CP023154_Repeat_0;Parent=CRISPR_0;method=CRT;Name=Repeat_0
CP023154	GenBank	repeat_region	10856	14383	.	+	1	rpt_unit_seq=gttccaataagactaaaatagaattgaaag;Parent=CP023154_transcript47;inference=COORDINATES: alignment:crt:1.2,COORDINATES: alignment:pilercr:v1.02;rpt_family=CRISPR;ID=GenBank:repeat_region:CP023154:10856:14383;rpt_type=direct;rpt_unit_range=10856..10885
CP023154	ANNOgesic	CRISPR	10856	14383	.	.	.	ID=CP023154_CRISPR_0;method=CRT;Name=CRISPR_0
CP023154	ANNOgesic	TSS	10916	10916	.	+	.	Parent=CP023154_transcript47;method=TSSpredator;Name=TSS:10916_f;libs=test;ID=CP023154_tss5;utr_length=Orphan_NA;associated_gene=orphan;type=Orphan
CP023154	ANNOgesic	repeat_unit	10934	10963	.	.	.	ID=CP023154_Repeat_1;Parent=CRISPR_0;method=CRT;Name=Repeat_1
CP023154	ANNOgesic	TSS	10947	10947	.	-	.	Parent=CP023154_transcript35;method=TSSpredator;Name=TSS:10947_r;libs=test;ID=CP023154_tss6;utr_length=Orphan_NA;associated_gene=orphan;type=Orphan
CP023154	ANNOgesic	TSS	10999	10999	.	+	.	Parent=CP023154_transcript47;method=TSSpredator;Name=TSS:10999_f;libs=test;ID=CP023154_tss7;utr_length=Orphan_NA;associated_gene=orphan;type=Orphan
CP023154	ANNOgesic	ncRNA	10999	11292	.	+	.	sRNA_hit=NA;overlap_percent=NA;with_TSS=TSS:10999_+;Name=sRNA_00029;promoter=MOTIF_1;with_term=NA;ID=CP023154_srna29;sRNA_type=antisense;nr_hit=NA;Parent=CP023154_transcript47;end_cleavage=NA;overlap_cds=NA;2d_energy=-0.1383
CP023154	ANNOgesic	repeat_unit	11000	11029	.	.	.	ID=CP023154_Repeat_2;Parent=CRISPR_0;method=CRT;Name=Repeat_2
CP023154	ANNOgesic	repeat_unit	11068	11097	.	.	.	ID=CP023154_Repeat_3;Parent=CRISPR_0;method=CRT;Name=Repeat_3
CP023154	ANNOgesic	transcript	11101	11159	.	-	.	compare_CDS=not_related;best_avg_coverage=29.06779661016949;ID=CP023154_transcript48;detect_lib=fragment;Name=transcript_00048;compare_gene=not_related;associated_tss=NA
CP023154	ANNOgesic	transcript	11101	11159	.	-	.	Parent=CP023154_transcript48;associated_tss=NA;Name=transcript_00048;ID=CP023154_transcript48;compare_gene=not_related;detect_lib=fragment;compare_CDS=not_related;best_avg_coverage=29.06779661016949
CP023154	ANNOgesic	repeat_unit	11134	11163	.	.	.	ID=CP023154_Repeat_4;Parent=CRISPR_0;method=CRT;Name=Repeat_4
CP023154	ANNOgesic	repeat_unit	11204	11233	.	.	.	ID=CP023154_Repeat_5;Parent=CRISPR_0;method=CRT;Name=Repeat_5
CP023154	ANNOgesic	repeat_unit	11271	11300	.	.	.	ID=CP023154_Repeat_6;Parent=CRISPR_0;method=CRT;Name=Repeat_6
CP023154	ANNOgesic	transcript	11324	11350	.	-	.	compare_CDS=not_related;best_avg_coverage=13.851851851851851;ID=CP023154_transcript49;detect_lib=fragment;Name=transcript_00049;compare_gene=not_related;associated_tss=NA
CP023154	ANNOgesic	transcript	11324	11350	.	-	.	Parent=CP023154_transcript49;associated_tss=NA;Name=transcript_00049;ID=CP023154_transcript49;compare_gene=not_related;detect_lib=fragment;compare_CDS=not_related;best_avg_coverage=13.851851851851851
CP023154	ANNOgesic	repeat_unit	11339	11368	.	.	.	ID=CP023154_Repeat_7;Parent=CRISPR_0;method=CRT;Name=Repeat_7
CP023154	ANNOgesic	transcript	11374	11533	.	-	.	compare_CDS=not_related;best_avg_coverage=50.5875;ID=CP023154_transcript50;detect_lib=fragment;Name=transcript_00050;compare_gene=not_related;associated_tss=NA
CP023154	ANNOgesic	transcript	11374	11533	.	-	.	Parent=CP023154_transcript50;associated_tss=NA;Name=transcript_00050;ID=CP023154_transcript50;compare_gene=not_related;detect_lib=fragment;compare_CDS=not_related;best_avg_coverage=50.5875
CP023154	ANNOgesic	repeat_unit	11405	11434	.	.	.	ID=CP023154_Repeat_8;Parent=CRISPR_0;method=CRT;Name=Repeat_8
CP023154	ANNOgesic	repeat_unit	11474	11503	.	.	.	ID=CP023154_Repeat_9;Parent=CRISPR_0;method=CRT;Name=Repeat_9
CP023154	ANNOgesic	repeat_unit	11542	11571	.	.	.	ID=CP023154_Repeat_10;Parent=CRISPR_0;method=CRT;Name=Repeat_10
CP023154	ANNOgesic	transcript	11572	11674	.	-	.	compare_CDS=not_related;best_avg_coverage=54.79611650485437;ID=CP023154_transcript51;detect_lib=fragment;Name=transcript_00051;compare_gene=not_related;associated_tss=NA
CP023154	ANNOgesic	transcript	11572	11674	.	-	.	Parent=CP023154_transcript51;associated_tss=NA;Name=transcript_00051;ID=CP023154_transcript51;compare_gene=not_related;detect_lib=fragment;compare_CDS=not_related;best_avg_coverage=54.79611650485437
CP023154	ANNOgesic	repeat_unit	11609	11638	.	.	.	ID=CP023154_Repeat_11;Parent=CRISPR_0;method=CRT;Name=Repeat_11
CP023154	ANNOgesic	repeat_unit	11676	11705	.	.	.	ID=CP023154_Repeat_12;Parent=CRISPR_0;method=CRT;Name=Repeat_12
CP023154	ANNOgesic	transcript	11728	11757	.	-	.	compare_CDS=not_related;best_avg_coverage=31.333333333333332;ID=CP023154_transcript52;detect_lib=fragment;Name=transcript_00052;compare_gene=not_related;associated_tss=NA
CP023154	ANNOgesic	transcript	11728	11757	.	-	.	Parent=CP023154_transcript52;associated_tss=NA;Name=transcript_00052;ID=CP023154_transcript52;compare_gene=not_related;detect_lib=fragment;compare_CDS=not_related;best_avg_coverage=31.333333333333332
CP023154	ANNOgesic	repeat_unit	11743	11772	.	.	.	ID=CP023154_Repeat_13;Parent=CRISPR_0;method=CRT;Name=Repeat_13
CP023154	ANNOgesic	transcript	11765	11914	.	-	.	compare_CDS=not_related;best_avg_coverage=28.453333333333333;ID=CP023154_transcript53;detect_lib=fragment;Name=transcript_00053;compare_gene=not_related;associated_tss=NA
CP023154	ANNOgesic	transcript	11765	11914	.	-	.	Parent=CP023154_transcript53;associated_tss=NA;Name=transcript_00053;ID=CP023154_transcript53;compare_gene=not_related;detect_lib=fragment;compare_CDS=not_related;best_avg_coverage=28.453333333333333
CP023154	ANNOgesic	repeat_unit	11809	11838	.	.	.	ID=CP023154_Repeat_14;Parent=CRISPR_0;method=CRT;Name=Repeat_14
CP023154	ANNOgesic	repeat_unit	11876	11905	.	.	.	ID=CP023154_Repeat_15;Parent=CRISPR_0;method=CRT;Name=Repeat_15
CP023154	ANNOgesic	transcript	11929	11953	.	-	.	compare_CDS=not_related;best_avg_coverage=12.48;ID=CP023154_transcript54;detect_lib=fragment;Name=transcript_00054;compare_gene=not_related;associated_tss=NA
CP023154	ANNOgesic	transcript	11929	11953	.	-	.	Parent=CP023154_transcript54;associated_tss=NA;Name=transcript_00054;ID=CP023154_transcript54;compare_gene=not_related;detect_lib=fragment;compare_CDS=not_related;best_avg_coverage=12.48
CP023154	ANNOgesic	repeat_unit	11944	11973	.	.	.	ID=CP023154_Repeat_16;Parent=CRISPR_0;method=CRT;Name=Repeat_16
CP023154	ANNOgesic	transcript	11997	12173	.	-	.	compare_CDS=not_related;best_avg_coverage=35.02824858757062;ID=CP023154_transcript55;detect_lib=fragment;Name=transcript_00055;compare_gene=not_related;associated_tss=NA
CP023154	ANNOgesic	transcript	11997	12173	.	-	.	Parent=CP023154_transcript55;associated_tss=NA;Name=transcript_00055;ID=CP023154_transcript55;compare_gene=not_related;detect_lib=fragment;compare_CDS=not_related;best_avg_coverage=35.02824858757062
CP023154	ANNOgesic	sORF	11999	12055	.	-	.	Parent=CP023154_transcript55;start_TSS=TSS:12229_-;frame_shift=1;with_TSS=TSS:12229_-;Name=sORF_00000;ID=CP023154_sorf0;sRNA=NA;sORF_type=intergenic;rbs=RBS_12068,RBS_12065
CP023154	ANNOgesic	repeat_unit	12011	12040	.	.	.	ID=CP023154_Repeat_17;Parent=CRISPR_0;method=CRT;Name=Repeat_17
CP023154	ANNOgesic	repeat_unit	12080	12109	.	.	.	ID=CP023154_Repeat_18;Parent=CRISPR_0;method=CRT;Name=Repeat_18
CP023154	ANNOgesic	TSS	12119	12119	.	+	.	Parent=CP023154_transcript47;method=TSSpredator;Name=TSS:12119_f;libs=test;ID=CP023154_tss8;utr_length=Orphan_NA;associated_gene=orphan;type=Orphan
CP023154	ANNOgesic	ncRNA	12119	12369	.	+	.	sRNA_hit=NA;overlap_percent=NA;with_TSS=TSS:12119_+;Name=sRNA_00035;promoter=MOTIF_1;with_term=NA;ID=CP023154_srna35;sRNA_type=antisense;nr_hit=NA;Parent=CP023154_transcript47;end_cleavage=NA;overlap_cds=NA;2d_energy=-0.1665
CP023154	ANNOgesic	repeat_unit	12148	12177	.	.	.	ID=CP023154_Repeat_19;Parent=CRISPR_0;method=CRT;Name=Repeat_19
CP023154	ANNOgesic	repeat_unit	12216	12245	.	.	.	ID=CP023154_Repeat_20;Parent=CRISPR_0;method=CRT;Name=Repeat_20
CP023154	ANNOgesic	TSS	12229	12229	.	-	.	method=TSSpredator;Name=TSS:12229_r;libs=test;ID=CP023154_tss9;utr_length=Orphan_NA;associated_gene=orphan;type=Orphan
CP023154	ANNOgesic	repeat_unit	12281	12310	.	.	.	ID=CP023154_Repeat_21;Parent=CRISPR_0;method=CRT;Name=Repeat_21
CP023154	ANNOgesic	transcript	12310	12493	.	-	.	compare_CDS=not_related;best_avg_coverage=53.28260869565217;ID=CP023154_transcript56;detect_lib=fragment;Name=transcript_00056;compare_gene=not_related;associated_tss=NA
CP023154	ANNOgesic	transcript	12310	12493	.	-	.	Parent=CP023154_transcript56;associated_tss=NA;Name=transcript_00056;ID=CP023154_transcript56;compare_gene=not_related;detect_lib=fragment;compare_CDS=not_related;best_avg_coverage=53.28260869565217
CP023154	ANNOgesic	repeat_unit	12348	12377	.	.	.	ID=CP023154_Repeat_22;Parent=CRISPR_0;method=CRT;Name=Repeat_22
CP023154	ANNOgesic	repeat_unit	12414	12443	.	.	.	ID=CP023154_Repeat_23;Parent=CRISPR_0;method=CRT;Name=Repeat_23
CP023154	ANNOgesic	repeat_unit	12482	12511	.	.	.	ID=CP023154_Repeat_24;Parent=CRISPR_0;method=CRT;Name=Repeat_24
CP023154	ANNOgesic	transcript	12544	12568	.	-	.	compare_CDS=not_related;best_avg_coverage=71.64;ID=CP023154_transcript57;detect_lib=fragment;Name=transcript_00057;compare_gene=not_related;associated_tss=NA
CP023154	ANNOgesic	transcript	12544	12568	.	-	.	Parent=CP023154_transcript57;associated_tss=NA;Name=transcript_00057;ID=CP023154_transcript57;compare_gene=not_related;detect_lib=fragment;compare_CDS=not_related;best_avg_coverage=71.64
CP023154	ANNOgesic	repeat_unit	12549	12578	.	.	.	ID=CP023154_Repeat_25;Parent=CRISPR_0;method=CRT;Name=Repeat_25
CP023154	ANNOgesic	repeat_unit	12615	12644	.	.	.	ID=CP023154_Repeat_26;Parent=CRISPR_0;method=CRT;Name=Repeat_26
CP023154	ANNOgesic	transcript	12658	12710	.	-	.	compare_CDS=not_related;best_avg_coverage=22.60377358490566;ID=CP023154_transcript58;detect_lib=fragment;Name=transcript_00058;compare_gene=not_related;associated_tss=NA
CP023154	ANNOgesic	transcript	12658	12710	.	-	.	Parent=CP023154_transcript58;associated_tss=NA;Name=transcript_00058;ID=CP023154_transcript58;compare_gene=not_related;detect_lib=fragment;compare_CDS=not_related;best_avg_coverage=22.60377358490566
CP023154	ANNOgesic	repeat_unit	12682	12711	.	.	.	ID=CP023154_Repeat_27;Parent=CRISPR_0;method=CRT;Name=Repeat_27
CP023154	ANNOgesic	transcript	12742	12764	.	-	.	compare_CDS=not_related;best_avg_coverage=12.347826086956522;ID=CP023154_transcript59;detect_lib=fragment;Name=transcript_00059;compare_gene=not_related;associated_tss=NA
CP023154	ANNOgesic	transcript	12742	12764	.	-	.	Parent=CP023154_transcript59;associated_tss=NA;Name=transcript_00059;ID=CP023154_transcript59;compare_gene=not_related;detect_lib=fragment;compare_CDS=not_related;best_avg_coverage=12.347826086956522
CP023154	ANNOgesic	repeat_unit	12750	12779	.	.	.	ID=CP023154_Repeat_28;Parent=CRISPR_0;method=CRT;Name=Repeat_28
CP023154	ANNOgesic	transcript	12774	12830	.	-	.	compare_CDS=not_related;best_avg_coverage=20.333333333333332;ID=CP023154_transcript60;detect_lib=fragment;Name=transcript_00060;compare_gene=not_related;associated_tss=NA
CP023154	ANNOgesic	transcript	12774	12830	.	-	.	Parent=CP023154_transcript60;associated_tss=NA;Name=transcript_00060;ID=CP023154_transcript60;compare_gene=not_related;detect_lib=fragment;compare_CDS=not_related;best_avg_coverage=20.333333333333332
CP023154	ANNOgesic	repeat_unit	12817	12846	.	.	.	ID=CP023154_Repeat_29;Parent=CRISPR_0;method=CRT;Name=Repeat_29
CP023154	ANNOgesic	transcript	12860	12882	.	-	.	compare_CDS=not_related;best_avg_coverage=15.217391304347826;ID=CP023154_transcript61;detect_lib=fragment;Name=transcript_00061;compare_gene=not_related;associated_tss=NA
CP023154	ANNOgesic	transcript	12860	12882	.	-	.	Parent=CP023154_transcript61;associated_tss=NA;Name=transcript_00061;ID=CP023154_transcript61;compare_gene=not_related;detect_lib=fragment;compare_CDS=not_related;best_avg_coverage=15.217391304347826
CP023154	ANNOgesic	repeat_unit	12885	12914	.	.	.	ID=CP023154_Repeat_30;Parent=CRISPR_0;method=CRT;Name=Repeat_30
CP023154	ANNOgesic	repeat_unit	12952	12981	.	.	.	ID=CP023154_Repeat_31;Parent=CRISPR_0;method=CRT;Name=Repeat_31
CP023154	ANNOgesic	transcript	12986	13031	.	-	.	compare_CDS=not_related;best_avg_coverage=24.434782608695652;ID=CP023154_transcript62;detect_lib=fragment;Name=transcript_00062;compare_gene=not_related;associated_tss=NA
CP023154	ANNOgesic	transcript	12986	13031	.	-	.	Parent=CP023154_transcript62;associated_tss=NA;Name=transcript_00062;ID=CP023154_transcript62;compare_gene=not_related;detect_lib=fragment;compare_CDS=not_related;best_avg_coverage=24.434782608695652
CP023154	ANNOgesic	repeat_unit	13019	13048	.	.	.	ID=CP023154_Repeat_32;Parent=CRISPR_0;method=CRT;Name=Repeat_32
CP023154	ANNOgesic	transcript	13072	13232	.	-	.	compare_CDS=not_related;best_avg_coverage=28.80745341614907;ID=CP023154_transcript63;detect_lib=fragment;Name=transcript_00063;compare_gene=not_related;associated_tss=NA
CP023154	ANNOgesic	transcript	13072	13232	.	-	.	Parent=CP023154_transcript63;associated_tss=NA;Name=transcript_00063;ID=CP023154_transcript63;compare_gene=not_related;detect_lib=fragment;compare_CDS=not_related;best_avg_coverage=28.80745341614907
CP023154	ANNOgesic	repeat_unit	13087	13116	.	.	.	ID=CP023154_Repeat_33;Parent=CRISPR_0;method=CRT;Name=Repeat_33
CP023154	ANNOgesic	repeat_unit	13154	13183	.	.	.	ID=CP023154_Repeat_34;Parent=CRISPR_0;method=CRT;Name=Repeat_34
CP023154	ANNOgesic	repeat_unit	13221	13250	.	.	.	ID=CP023154_Repeat_35;Parent=CRISPR_0;method=CRT;Name=Repeat_35
CP023154	ANNOgesic	transcript	13262	13300	.	-	.	compare_CDS=not_related;best_avg_coverage=18.256410256410255;ID=CP023154_transcript64;detect_lib=fragment;Name=transcript_00064;compare_gene=not_related;associated_tss=NA
CP023154	ANNOgesic	transcript	13262	13300	.	-	.	Parent=CP023154_transcript64;associated_tss=NA;Name=transcript_00064;ID=CP023154_transcript64;compare_gene=not_related;detect_lib=fragment;compare_CDS=not_related;best_avg_coverage=18.256410256410255
CP023154	ANNOgesic	repeat_unit	13289	13318	.	.	.	ID=CP023154_Repeat_36;Parent=CRISPR_0;method=CRT;Name=Repeat_36
CP023154	ANNOgesic	transcript	13317	13393	.	-	.	compare_CDS=not_related;best_avg_coverage=82.15584415584415;ID=CP023154_transcript65;detect_lib=fragment;Name=transcript_00065;compare_gene=not_related;associated_tss=NA
CP023154	ANNOgesic	transcript	13317	13393	.	-	.	Parent=CP023154_transcript65;associated_tss=NA;Name=transcript_00065;ID=CP023154_transcript65;compare_gene=not_related;detect_lib=fragment;compare_CDS=not_related;best_avg_coverage=82.15584415584415
CP023154	ANNOgesic	repeat_unit	13359	13388	.	.	.	ID=CP023154_Repeat_37;Parent=CRISPR_0;method=CRT;Name=Repeat_37
CP023154	ANNOgesic	repeat_unit	13426	13455	.	.	.	ID=CP023154_Repeat_38;Parent=CRISPR_0;method=CRT;Name=Repeat_38
CP023154	ANNOgesic	transcript	13460	13798	.	-	.	compare_CDS=not_related;best_avg_coverage=57.4070796460177;ID=CP023154_transcript66;detect_lib=fragment;Name=transcript_00066;compare_gene=not_related;associated_tss=NA
CP023154	ANNOgesic	transcript	13460	13798	.	-	.	Parent=CP023154_transcript66;associated_tss=NA;Name=transcript_00066;ID=CP023154_transcript66;compare_gene=not_related;detect_lib=fragment;compare_CDS=not_related;best_avg_coverage=57.4070796460177
CP023154	ANNOgesic	repeat_unit	13494	13523	.	.	.	ID=CP023154_Repeat_39;Parent=CRISPR_0;method=CRT;Name=Repeat_39
CP023154	ANNOgesic	repeat_unit	13573	13602	.	.	.	ID=CP023154_Repeat_40;Parent=CRISPR_0;method=CRT;Name=Repeat_40
CP023154	ANNOgesic	repeat_unit	13645	13674	.	.	.	ID=CP023154_Repeat_41;Parent=CRISPR_0;method=CRT;Name=Repeat_41
CP023154	ANNOgesic	repeat_unit	13717	13746	.	.	.	ID=CP023154_Repeat_42;Parent=CRISPR_0;method=CRT;Name=Repeat_42
CP023154	ANNOgesic	repeat_unit	13787	13816	.	.	.	ID=CP023154_Repeat_43;Parent=CRISPR_0;method=CRT;Name=Repeat_43
CP023154	ANNOgesic	transcript	13820	13866	.	-	.	compare_CDS=not_related;best_avg_coverage=34.787234042553195;ID=CP023154_transcript67;detect_lib=fragment;Name=transcript_00067;compare_gene=not_related;associated_tss=NA
CP023154	ANNOgesic	transcript	13820	13866	.	-	.	Parent=CP023154_transcript67;associated_tss=NA;Name=transcript_00067;ID=CP023154_transcript67;compare_gene=not_related;detect_lib=fragment;compare_CDS=not_related;best_avg_coverage=34.787234042553195
CP023154	ANNOgesic	repeat_unit	13854	13883	.	.	.	ID=CP023154_Repeat_44;Parent=CRISPR_0;method=CRT;Name=Repeat_44
CP023154	ANNOgesic	transcript	13878	14077	.	-	.	compare_CDS=not_related;best_avg_coverage=52.555;ID=CP023154_transcript68;detect_lib=fragment;Name=transcript_00068;compare_gene=not_related;associated_tss=NA
CP023154	ANNOgesic	transcript	13878	14077	.	-	.	Parent=CP023154_transcript68;associated_tss=NA;Name=transcript_00068;ID=CP023154_transcript68;compare_gene=not_related;detect_lib=fragment;compare_CDS=not_related;best_avg_coverage=52.555
CP023154	ANNOgesic	repeat_unit	13921	13950	.	.	.	ID=CP023154_Repeat_45;Parent=CRISPR_0;method=CRT;Name=Repeat_45
CP023154	ANNOgesic	repeat_unit	13988	14017	.	.	.	ID=CP023154_Repeat_46;Parent=CRISPR_0;method=CRT;Name=Repeat_46
CP023154	ANNOgesic	repeat_unit	14067	14096	.	.	.	ID=CP023154_Repeat_47;Parent=CRISPR_0;method=CRT;Name=Repeat_47
CP023154	ANNOgesic	transcript	14112	14137	.	-	.	compare_CDS=not_related;best_avg_coverage=12.76923076923077;ID=CP023154_transcript69;detect_lib=fragment;Name=transcript_00069;compare_gene=not_related;associated_tss=NA
CP023154	ANNOgesic	transcript	14112	14137	.	-	.	Parent=CP023154_transcript69;associated_tss=NA;Name=transcript_00069;ID=CP023154_transcript69;compare_gene=not_related;detect_lib=fragment;compare_CDS=not_related;best_avg_coverage=12.76923076923077
CP023154	ANNOgesic	repeat_unit	14136	14165	.	.	.	ID=CP023154_Repeat_48;Parent=CRISPR_0;method=CRT;Name=Repeat_48
CP023154	ANNOgesic	terminator	14181	14207	.	-	.	Parent=CP023154_transcript70;method=TransTermHP;express=True;ID=CP023154_terminator3;coverage_decrease=True;associated_gene=PRJNA382684:PFDSM3638_00040;diff_coverage=FRAG_in_CP023154(high:427.0,low:10.0);Name=terminator_00003
CP023154	ANNOgesic	transcript	14182	14487	.	-	.	compare_CDS=not_related;best_avg_coverage=138.00980392156862;ID=CP023154_transcript70;detect_lib=fragment;Name=transcript_00070;compare_gene=not_related;associated_tss=NA
CP023154	ANNOgesic	transcript	14182	14487	.	-	.	Parent=CP023154_transcript70;associated_tss=NA;Name=transcript_00070;ID=CP023154_transcript70;compare_gene=not_related;detect_lib=fragment;compare_CDS=not_related;best_avg_coverage=138.00980392156862
CP023154	ANNOgesic	repeat_unit	14209	14238	.	.	.	ID=CP023154_Repeat_49;Parent=CRISPR_0;method=CRT;Name=Repeat_49
CP023154	ANNOgesic	repeat_unit	14286	14315	.	.	.	ID=CP023154_Repeat_50;Parent=CRISPR_0;method=CRT;Name=Repeat_50
CP023154	ANNOgesic	repeat_unit	14354	14383	.	.	.	ID=CP023154_Repeat_51;Parent=CRISPR_0;method=CRT;Name=Repeat_51
CP023154	ANNOgesic	3UTR	14504	14577	.	-	.	Parent=CP023154_transcript71;Name=3'UTR_00000;length=73;ID=CP023154_utr3_0;associated_term=NA;associated_cds=PRJNA382684:PFDSM3638_00040
CP023154	ANNOgesic	transcript	14504	15940	.	-	.	compare_CDS=cover;best_avg_coverage=330.6680584551148;associated_gene=PFDSM3638_00040;associated_CDS=PRJNA382684:PFDSM3638_00040;ID=CP023154_transcript71;detect_lib=fragment;Name=transcript_00071;compare_gene=cover;associated_tss=NA
CP023154	ANNOgesic	transcript	14504	15940	.	-	.	Parent=CP023154_transcript71;associated_tss=NA;associated_CDS=PRJNA382684:PFDSM3638_00040;Name=transcript_00071;ID=CP023154_transcript71;compare_gene=cover;associated_gene=PFDSM3638_00040;detect_lib=fragment;compare_CDS=cover;best_avg_coverage=330.6680584551148
CP023154	ANNOgesic	operon	14504	15940	.	-	.	ID=CP023154_Operon2;Parent=CP023154_transcript71;associated_gene=gene:14577-15917_r;Name=Operon2
CP023154	GenBank	CDS	14577	15917	.	-	1	protein_id=PRJNA382684:PFDSM3638_00040;Parent=PFDSM3638_00040.t01,CP023154_transcript71;Note=Derived by automated computational analysis using gene prediction method: Protein Homology.;product=glycerate kinase;Name=PFDSM3638_00040;transl_table=11;codon_start=1;translation=length.446;ID=PFDSM3638_00040.p01;inference=COORDINATES: similar to AA sequence:RefSeq:WP_014835493.1
CP023154	GenBank	gene	14577	15917	.	-	1	ID=PFDSM3638_00040;Parent=CP023154_transcript71;Name=PFDSM3638_00040
CP023154	GenBank	mRNA	14577	15917	.	-	1	ID=PFDSM3638_00040.t01;Parent=PFDSM3638_00040,CP023154_transcript71
CP023154	GenBank	exon	14577	15917	.	-	1	Parent=PFDSM3638_00040.t01,CP023154_transcript71
CP023154	ANNOgesic	transcript	15192	15315	.	+	.	compare_CDS=not_related;best_avg_coverage=21.45967741935484;ID=CP023154_transcript72;detect_lib=fragment;Name=transcript_00072;compare_gene=not_related;associated_tss=NA
CP023154	ANNOgesic	transcript	15192	15315	.	+	.	Parent=CP023154_transcript72;associated_tss=NA;Name=transcript_00072;ID=CP023154_transcript72;compare_gene=not_related;detect_lib=fragment;compare_CDS=not_related;best_avg_coverage=21.45967741935484
CP023154	ANNOgesic	transcript	15401	15558	.	+	.	compare_CDS=not_related;best_avg_coverage=161.0126582278481;ID=CP023154_transcript73;detect_lib=fragment;Name=transcript_00073;compare_gene=not_related;associated_tss=NA
CP023154	ANNOgesic	transcript	15401	15558	.	+	.	Parent=CP023154_transcript73;associated_tss=NA;Name=transcript_00073;ID=CP023154_transcript73;compare_gene=not_related;detect_lib=fragment;compare_CDS=not_related;best_avg_coverage=161.0126582278481
CP023154	ANNOgesic	transcript	15585	15704	.	+	.	compare_CDS=not_related;best_avg_coverage=24.858333333333334;ID=CP023154_transcript74;detect_lib=fragment;Name=transcript_00074;compare_gene=not_related;associated_tss=NA
CP023154	ANNOgesic	transcript	15585	15704	.	+	.	Parent=CP023154_transcript74;associated_tss=NA;Name=transcript_00074;ID=CP023154_transcript74;compare_gene=not_related;detect_lib=fragment;compare_CDS=not_related;best_avg_coverage=24.858333333333334
CP023154	ANNOgesic	transcript	15713	15767	.	+	.	compare_CDS=not_related;best_avg_coverage=13.709090909090909;ID=CP023154_transcript75;detect_lib=fragment;Name=transcript_00075;compare_gene=not_related;associated_tss=NA
CP023154	ANNOgesic	transcript	15713	15767	.	+	.	Parent=CP023154_transcript75;associated_tss=NA;Name=transcript_00075;ID=CP023154_transcript75;compare_gene=not_related;detect_lib=fragment;compare_CDS=not_related;best_avg_coverage=13.709090909090909
CP023154	ANNOgesic	transcript	15826	17092	.	+	.	compare_CDS=cover;best_avg_coverage=125.99605367008682;associated_gene=PFDSM3638_00045;associated_CDS=PRJNA382684:PFDSM3638_00045;ID=CP023154_transcript76;detect_lib=fragment;Name=transcript_00076;compare_gene=cover;associated_tss=TSS:15962_f,TSS:16143_f
CP023154	ANNOgesic	transcript	15826	17092	.	+	.	Parent=CP023154_transcript76;associated_tss=TSS:15962_f,TSS:16143_f;associated_CDS=PRJNA382684:PFDSM3638_00045;Name=transcript_00076;ID=CP023154_transcript76;compare_gene=cover;associated_gene=PFDSM3638_00045;detect_lib=fragment;compare_CDS=cover;best_avg_coverage=125.99605367008682
CP023154	ANNOgesic	operon	15826	17092	.	+	.	ID=CP023154_Operon3;Parent=CP023154_transcript76;associated_gene=gene:15972-16763_f;Name=Operon3
CP023154	ANNOgesic	transcript	15947	16028	.	-	.	compare_CDS=not_related;best_avg_coverage=22.121951219512194;ID=CP023154_transcript77;detect_lib=fragment;Name=transcript_00077;compare_gene=not_related;associated_tss=NA
CP023154	ANNOgesic	transcript	15947	16028	.	-	.	Parent=CP023154_transcript77;associated_tss=NA;Name=transcript_00077;ID=CP023154_transcript77;compare_gene=not_related;detect_lib=fragment;compare_CDS=not_related;best_avg_coverage=22.121951219512194
CP023154	ANNOgesic	TSS	15962	15962	.	+	.	Parent=CP023154_transcript76;method=TSSpredator;Name=TSS:15962_f;libs=test;ID=CP023154_tss10;utr_length=Primary_10,Antisense_NA;associated_gene=PFDSM3638_00045,PFDSM3638_00040;type=Primary,Antisense
CP023154	GenBank	CDS	15972	16763	.	+	1	protein_id=PRJNA382684:PFDSM3638_00045;Parent=PFDSM3638_00045.t01,CP023154_transcript76;Note=Derived by automated computational analysis using gene prediction method: Protein Homology.;product=class II glutamine amidotransferase;Name=PFDSM3638_00045;transl_table=11;codon_start=1;translation=length.263;ID=PFDSM3638_00045.p01;inference=COORDINATES: similar to AA sequence:RefSeq:WP_011011137.1
CP023154	GenBank	gene	15972	16763	.	+	1	ID=PFDSM3638_00045;Parent=CP023154_transcript76;Name=PFDSM3638_00045
CP023154	GenBank	mRNA	15972	16763	.	+	1	ID=PFDSM3638_00045.t01;Parent=PFDSM3638_00045,CP023154_transcript76
CP023154	GenBank	exon	15972	16763	.	+	1	Parent=PFDSM3638_00045.t01,CP023154_transcript76
CP023154	ANNOgesic	transcript	16085	16163	.	-	.	compare_CDS=not_related;best_avg_coverage=20.063291139240505;ID=CP023154_transcript78;detect_lib=fragment;Name=transcript_00078;compare_gene=not_related;associated_tss=NA
CP023154	ANNOgesic	transcript	16085	16163	.	-	.	Parent=CP023154_transcript78;associated_tss=NA;Name=transcript_00078;ID=CP023154_transcript78;compare_gene=not_related;detect_lib=fragment;compare_CDS=not_related;best_avg_coverage=20.063291139240505
CP023154	ANNOgesic	TSS	16143	16143	.	+	.	Parent=CP023154_transcript76;method=TSSpredator;Name=TSS:16143_f;libs=test;ID=CP023154_tss11;utr_length=Internal_NA;associated_gene=PFDSM3638_00045;type=Internal
CP023154	ANNOgesic	transcript	16178	23110	.	-	.	compare_CDS=cover,cover,cover,cover,cover,cover;best_avg_coverage=664.2662628010962;associated_gene=PFDSM3638_00050,PFDSM3638_00055,PFDSM3638_00060,PFDSM3638_00065,PFDSM3638_00070,PFDSM3638_00075;associated_CDS=PRJNA382684:PFDSM3638_00050,PRJNA382684:PFDSM3638_00055,PRJNA382684:PFDSM3638_00060,PRJNA382684:PFDSM3638_00065,PRJNA382684:PFDSM3638_00070,PRJNA382684:PFDSM3638_00075;ID=CP023154_transcri…
CP023154	ANNOgesic	transcript	16178	23110	.	-	.	Parent=CP023154_transcript79;associated_tss=TSS:18105_r,TSS:18864_r,TSS:22890_r;associated_CDS=PRJNA382684:PFDSM3638_00050,PRJNA382684:PFDSM3638_00055,PRJNA382684:PFDSM3638_00060,PRJNA382684:PFDSM3638_00065,PRJNA382684:PFDSM3638_00070,PRJNA382684:PFDSM3638_00075;Name=transcript_00079;ID=CP023154_transcript79;compare_gene=cover,cover,cover,cover,cover,cover;associated_gene=PFDSM3638_00050,PFDSM363…
CP023154	ANNOgesic	operon	16178	23110	.	-	.	ID=CP023154_Operon4;Parent=CP023154_transcript79;associated_gene=gene:16744-18105_r,gene:18310-18864_r,gene:19151-19603_r,gene:19584-21017_r,gene:20998-22095_r,gene:22098-23000_r;Name=Operon4
CP023154	ANNOgesic	terminator	16432	16443	.	-	.	Parent=CP023154_transcript79;method=TransTermHP;express=True;ID=CP023154_terminator4;coverage_decrease=True;associated_gene=PRJNA382684:PFDSM3638_00050;diff_coverage=minus_TEX_in_CP023154(high:12.0,low:5.0);Name=terminator_00004
CP023154	GenBank	CDS	16744	18105	.	-	1	protein_id=PRJNA382684:PFDSM3638_00050;Parent=PFDSM3638_00050.t01,CP023154_transcript79;Note=Derived by automated computational analysis using gene prediction method: Protein Homology.;product=CCA tRNA nucleotidyltransferase;Name=PFDSM3638_00050;transl_table=11;codon_start=1;translation=length.453;ID=PFDSM3638_00050.p01;inference=COORDINATES: similar to AA sequence:RefSeq:WP_011011138.1
CP023154	GenBank	gene	16744	18105	.	-	1	ID=PFDSM3638_00050;Parent=CP023154_transcript79;Name=PFDSM3638_00050
CP023154	GenBank	mRNA	16744	18105	.	-	1	ID=PFDSM3638_00050.t01;Parent=PFDSM3638_00050,CP023154_transcript79
CP023154	GenBank	exon	16744	18105	.	-	1	Parent=PFDSM3638_00050.t01,CP023154_transcript79
CP023154	ANNOgesic	terminator	17128	17142	.	+	.	Parent=NA;method=TransTermHP;express=True;ID=CP023154_terminator5;coverage_decrease=True;associated_gene=PRJNA382684:PFDSM3638_00045;diff_coverage=plus_TEX_in_CP023154(high:23.0,low:11.0);Name=terminator_00005
CP023154	ANNOgesic	transcript	17162	17266	.	+	.	compare_CDS=not_related;best_avg_coverage=101.0952380952381;ID=CP023154_transcript80;detect_lib=fragment;Name=transcript_00080;compare_gene=not_related;associated_tss=NA
CP023154	ANNOgesic	transcript	17162	17266	.	+	.	Parent=CP023154_transcript80;associated_tss=NA;Name=transcript_00080;ID=CP023154_transcript80;compare_gene=not_related;detect_lib=fragment;compare_CDS=not_related;best_avg_coverage=101.0952380952381
CP023154	ANNOgesic	transcript	17313	17426	.	+	.	compare_CDS=not_related;best_avg_coverage=15.473684210526315;ID=CP023154_transcript81;detect_lib=fragment;Name=transcript_00081;compare_gene=not_related;associated_tss=NA
CP023154	ANNOgesic	transcript	17313	17426	.	+	.	Parent=CP023154_transcript81;associated_tss=NA;Name=transcript_00081;ID=CP023154_transcript81;compare_gene=not_related;detect_lib=fragment;compare_CDS=not_related;best_avg_coverage=15.473684210526315
CP023154	ANNOgesic	transcript	17614	17643	.	+	.	compare_CDS=not_related;best_avg_coverage=11.666666666666666;ID=CP023154_transcript82;detect_lib=fragment;Name=transcript_00082;compare_gene=not_related;associated_tss=NA
CP023154	ANNOgesic	transcript	17614	17643	.	+	.	Parent=CP023154_transcript82;associated_tss=NA;Name=transcript_00082;ID=CP023154_transcript82;compare_gene=not_related;detect_lib=fragment;compare_CDS=not_related;best_avg_coverage=11.666666666666666
CP023154	ANNOgesic	transcript	17672	17733	.	+	.	compare_CDS=not_related;best_avg_coverage=24.112903225806452;ID=CP023154_transcript83;detect_lib=fragment;Name=transcript_00083;compare_gene=not_related;associated_tss=NA
CP023154	ANNOgesic	transcript	17672	17733	.	+	.	Parent=CP023154_transcript83;associated_tss=NA;Name=transcript_00083;ID=CP023154_transcript83;compare_gene=not_related;detect_lib=fragment;compare_CDS=not_related;best_avg_coverage=24.112903225806452
CP023154	ANNOgesic	transcript	17769	17847	.	+	.	compare_CDS=not_related;best_avg_coverage=26.974683544303797;ID=CP023154_transcript84;detect_lib=fragment;Name=transcript_00084;compare_gene=not_related;associated_tss=NA
CP023154	ANNOgesic	transcript	17769	17847	.	+	.	Parent=CP023154_transcript84;associated_tss=NA;Name=transcript_00084;ID=CP023154_transcript84;compare_gene=not_related;detect_lib=fragment;compare_CDS=not_related;best_avg_coverage=26.974683544303797
CP023154	ANNOgesic	transcript	17991	18040	.	+	.	compare_CDS=not_related;best_avg_coverage=13.52;ID=CP023154_transcript85;detect_lib=fragment;Name=transcript_00085;compare_gene=not_related;associated_tss=NA
CP023154	ANNOgesic	transcript	17991	18040	.	+	.	Parent=CP023154_transcript85;associated_tss=NA;Name=transcript_00085;ID=CP023154_transcript85;compare_gene=not_related;detect_lib=fragment;compare_CDS=not_related;best_avg_coverage=13.52
CP023154	ANNOgesic	TSS	18105	18105	.	-	.	Parent=CP023154_transcript79;method=TSSpredator;Name=TSS:18105_r;libs=test;ID=CP023154_tss12;utr_length=Primary_0;associated_gene=PFDSM3638_00050;type=Primary
CP023154	ANNOgesic	transcript	18164	18520	.	+	.	compare_CDS=not_related;best_avg_coverage=54.66386554621849;ID=CP023154_transcript86;detect_lib=fragment;Name=transcript_00086;compare_gene=not_related;associated_tss=NA
CP023154	ANNOgesic	transcript	18164	18520	.	+	.	Parent=CP023154_transcript86;associated_tss=NA;Name=transcript_00086;ID=CP023154_transcript86;compare_gene=not_related;detect_lib=fragment;compare_CDS=not_related;best_avg_coverage=54.66386554621849
CP023154	ANNOgesic	terminator	18259	18277	.	-	.	Parent=CP023154_transcript79;method=TransTermHP;express=True;ID=CP023154_terminator6;coverage_decrease=True;associated_gene=PRJNA382684:PFDSM3638_00055;diff_coverage=plus_TEX_in_CP023154(high:280.0,low:137.0);Name=terminator_00006
CP023154	GenBank	CDS	18310	18864	.	-	1	protein_id=PRJNA382684:PFDSM3638_00055;Parent=PFDSM3638_00055.t01,CP023154_transcript79;Note=Derived by automated computational analysis using gene prediction method: Protein Homology.;product=RNA 2'%2C3'-cyclic phosphodiesterase;Name=PFDSM3638_00055;transl_table=11;codon_start=1;translation=length.184;ID=PFDSM3638_00055.p01;inference=COORDINATES: similar to AA sequence:RefSeq:WP_010884220.1
CP023154	GenBank	gene	18310	18864	.	-	1	ID=PFDSM3638_00055;Parent=CP023154_transcript79;Name=PFDSM3638_00055
CP023154	GenBank	mRNA	18310	18864	.	-	1	ID=PFDSM3638_00055.t01;Parent=PFDSM3638_00055,CP023154_transcript79
CP023154	GenBank	exon	18310	18864	.	-	1	Parent=PFDSM3638_00055.t01,CP023154_transcript79
CP023154	ANNOgesic	transcript	18828	18931	.	+	.	compare_CDS=not_related;best_avg_coverage=43.73076923076923;ID=CP023154_transcript87;detect_lib=fragment;Name=transcript_00087;compare_gene=not_related;associated_tss=NA
CP023154	ANNOgesic	transcript	18828	18931	.	+	.	Parent=CP023154_transcript87;associated_tss=NA;Name=transcript_00087;ID=CP023154_transcript87;compare_gene=not_related;detect_lib=fragment;compare_CDS=not_related;best_avg_coverage=43.73076923076923
CP023154	ANNOgesic	TSS	18864	18864	.	-	.	Parent=CP023154_transcript79;method=TSSpredator;Name=TSS:18864_r;libs=test;ID=CP023154_tss13;utr_length=Primary_0;associated_gene=PFDSM3638_00055;type=Primary
CP023154	ANNOgesic	transcript	18990	19098	.	+	.	compare_CDS=not_related;best_avg_coverage=26.844036697247706;ID=CP023154_transcript88;detect_lib=fragment;Name=transcript_00088;compare_gene=not_related;associated_tss=NA
CP023154	ANNOgesic	transcript	18990	19098	.	+	.	Parent=CP023154_transcript88;associated_tss=NA;Name=transcript_00088;ID=CP023154_transcript88;compare_gene=not_related;detect_lib=fragment;compare_CDS=not_related;best_avg_coverage=26.844036697247706
CP023154	GenBank	CDS	19151	19603	.	-	1	protein_id=PRJNA382684:PFDSM3638_00060;Parent=PFDSM3638_00060.t01,CP023154_transcript79;Note=Derived by automated computational analysis using gene prediction method: Protein Homology.;product=N-acetyltransferase;Name=PFDSM3638_00060;transl_table=11;codon_start=1;translation=length.150;ID=PFDSM3638_00060.p01;inference=COORDINATES: similar to AA sequence:RefSeq:WP_011011140.1
CP023154	GenBank	gene	19151	19603	.	-	1	ID=PFDSM3638_00060;Parent=CP023154_transcript79;Name=PFDSM3638_00060
CP023154	GenBank	mRNA	19151	19603	.	-	1	ID=PFDSM3638_00060.t01;Parent=PFDSM3638_00060,CP023154_transcript79
CP023154	GenBank	exon	19151	19603	.	-	1	Parent=PFDSM3638_00060.t01,CP023154_transcript79
CP023154	ANNOgesic	transcript	19210	19274	.	+	.	compare_CDS=not_related;best_avg_coverage=17.692307692307693;ID=CP023154_transcript89;detect_lib=fragment;Name=transcript_00089;compare_gene=not_related;associated_tss=NA
CP023154	ANNOgesic	transcript	19210	19274	.	+	.	Parent=CP023154_transcript89;associated_tss=NA;Name=transcript_00089;ID=CP023154_transcript89;compare_gene=not_related;detect_lib=fragment;compare_CDS=not_related;best_avg_coverage=17.692307692307693
CP023154	ANNOgesic	transcript	19293	19359	.	+	.	compare_CDS=not_related;best_avg_coverage=20.52238805970149;ID=CP023154_transcript90;detect_lib=fragment;Name=transcript_00090;compare_gene=not_related;associated_tss=NA
CP023154	ANNOgesic	transcript	19293	19359	.	+	.	Parent=CP023154_transcript90;associated_tss=NA;Name=transcript_00090;ID=CP023154_transcript90;compare_gene=not_related;detect_lib=fragment;compare_CDS=not_related;best_avg_coverage=20.52238805970149
CP023154	ANNOgesic	transcript	19419	19466	.	+	.	compare_CDS=not_related;best_avg_coverage=18.291666666666668;ID=CP023154_transcript91;detect_lib=fragment;Name=transcript_00091;compare_gene=not_related;associated_tss=NA
CP023154	ANNOgesic	transcript	19419	19466	.	+	.	Parent=CP023154_transcript91;associated_tss=NA;Name=transcript_00091;ID=CP023154_transcript91;compare_gene=not_related;detect_lib=fragment;compare_CDS=not_related;best_avg_coverage=18.291666666666668
CP023154	ANNOgesic	transcript	19512	19534	.	+	.	compare_CDS=not_related;best_avg_coverage=17.47826086956522;ID=CP023154_transcript92;detect_lib=fragment;Name=transcript_00092;compare_gene=not_related;associated_tss=NA
CP023154	ANNOgesic	transcript	19512	19534	.	+	.	Parent=CP023154_transcript92;associated_tss=NA;Name=transcript_00092;ID=CP023154_transcript92;compare_gene=not_related;detect_lib=fragment;compare_CDS=not_related;best_avg_coverage=17.47826086956522
CP023154	GenBank	CDS	19584	21017	.	-	1	protein_id=PRJNA382684:PFDSM3638_00065;Parent=PFDSM3638_00065.t01,CP023154_transcript79;Note=Derived by automated computational analysis using gene prediction method: Protein Homology.;product=hypothetical protein;Name=PFDSM3638_00065;transl_table=11;codon_start=1;translation=length.477;ID=PFDSM3638_00065.p01;inference=COORDINATES: similar to AA sequence:RefSeq:WP_011011141.1
CP023154	GenBank	gene	19584	21017	.	-	1	ID=PFDSM3638_00065;Parent=CP023154_transcript79;Name=PFDSM3638_00065
CP023154	GenBank	mRNA	19584	21017	.	-	1	ID=PFDSM3638_00065.t01;Parent=PFDSM3638_00065,CP023154_transcript79
CP023154	GenBank	exon	19584	21017	.	-	1	Parent=PFDSM3638_00065.t01,CP023154_transcript79
CP023154	ANNOgesic	transcript	19628	19766	.	+	.	compare_CDS=not_related;best_avg_coverage=73.22302158273381;ID=CP023154_transcript93;detect_lib=fragment;Name=transcript_00093;compare_gene=not_related;associated_tss=NA
CP023154	ANNOgesic	transcript	19628	19766	.	+	.	Parent=CP023154_transcript93;associated_tss=NA;Name=transcript_00093;ID=CP023154_transcript93;compare_gene=not_related;detect_lib=fragment;compare_CDS=not_related;best_avg_coverage=73.22302158273381
CP023154	ANNOgesic	transcript	19793	19868	.	+	.	compare_CDS=not_related;best_avg_coverage=26.06578947368421;ID=CP023154_transcript94;detect_lib=fragment;Name=transcript_00094;compare_gene=not_related;associated_tss=NA
CP023154	ANNOgesic	transcript	19793	19868	.	+	.	Parent=CP023154_transcript94;associated_tss=NA;Name=transcript_00094;ID=CP023154_transcript94;compare_gene=not_related;detect_lib=fragment;compare_CDS=not_related;best_avg_coverage=26.06578947368421
CP023154	ANNOgesic	transcript	19978	20460	.	+	.	compare_CDS=not_related;best_avg_coverage=91.80124223602485;ID=CP023154_transcript95;detect_lib=fragment;Name=transcript_00095;compare_gene=not_related;associated_tss=NA
CP023154	ANNOgesic	transcript	19978	20460	.	+	.	Parent=CP023154_transcript95;associated_tss=NA;Name=transcript_00095;ID=CP023154_transcript95;compare_gene=not_related;detect_lib=fragment;compare_CDS=not_related;best_avg_coverage=91.80124223602485
CP023154	ANNOgesic	transcript	20483	20676	.	+	.	compare_CDS=not_related;best_avg_coverage=71.05154639175258;ID=CP023154_transcript96;detect_lib=fragment;Name=transcript_00096;compare_gene=not_related;associated_tss=NA
CP023154	ANNOgesic	transcript	20483	20676	.	+	.	Parent=CP023154_transcript96;associated_tss=NA;Name=transcript_00096;ID=CP023154_transcript96;compare_gene=not_related;detect_lib=fragment;compare_CDS=not_related;best_avg_coverage=71.05154639175258
CP023154	ANNOgesic	transcript	20729	21099	.	+	.	compare_CDS=not_related;best_avg_coverage=160.11051212938006;ID=CP023154_transcript97;detect_lib=fragment;Name=transcript_00097;compare_gene=not_related;associated_tss=NA
CP023154	ANNOgesic	transcript	20729	21099	.	+	.	Parent=CP023154_transcript97;associated_tss=NA;Name=transcript_00097;ID=CP023154_transcript97;compare_gene=not_related;detect_lib=fragment;compare_CDS=not_related;best_avg_coverage=160.11051212938006
CP023154	GenBank	CDS	20998	22095	.	-	1	protein_id=PRJNA382684:PFDSM3638_00070;Parent=PFDSM3638_00070.t01,CP023154_transcript79;Note=Derived by automated computational analysis using gene prediction method: Protein Homology.;product=DUF1611 domain-containing protein;Name=PFDSM3638_00070;transl_table=11;codon_start=1;translation=length.365;ID=PFDSM3638_00070.p01;inference=COORDINATES: similar to AA sequence:RefSeq:WP_011011142.1
CP023154	GenBank	gene	20998	22095	.	-	1	ID=PFDSM3638_00070;Parent=CP023154_transcript79;Name=PFDSM3638_00070
CP023154	GenBank	mRNA	20998	22095	.	-	1	ID=PFDSM3638_00070.t01;Parent=PFDSM3638_00070,CP023154_transcript79
CP023154	GenBank	exon	20998	22095	.	-	1	Parent=PFDSM3638_00070.t01,CP023154_transcript79
CP023154	ANNOgesic	transcript	21177	21235	.	+	.	compare_CDS=not_related;best_avg_coverage=14.288135593220339;ID=CP023154_transcript98;detect_lib=fragment;Name=transcript_00098;compare_gene=not_related;associated_tss=NA
CP023154	ANNOgesic	transcript	21177	21235	.	+	.	Parent=CP023154_transcript98;associated_tss=NA;Name=transcript_00098;ID=CP023154_transcript98;compare_gene=not_related;detect_lib=fragment;compare_CDS=not_related;best_avg_coverage=14.288135593220339
CP023154	ANNOgesic	transcript	21295	21444	.	+	.	compare_CDS=not_related;best_avg_coverage=45.96666666666667;ID=CP023154_transcript99;detect_lib=fragment;Name=transcript_00099;compare_gene=not_related;associated_tss=NA
CP023154	ANNOgesic	transcript	21295	21444	.	+	.	Parent=CP023154_transcript99;associated_tss=NA;Name=transcript_00099;ID=CP023154_transcript99;compare_gene=not_related;detect_lib=fragment;compare_CDS=not_related;best_avg_coverage=45.96666666666667
CP023154	ANNOgesic	transcript	21587	22110	.	+	.	compare_CDS=not_related;best_avg_coverage=40.31870229007634;ID=CP023154_transcript100;detect_lib=fragment;Name=transcript_00100;compare_gene=not_related;associated_tss=NA
CP023154	ANNOgesic	transcript	21587	22110	.	+	.	Parent=CP023154_transcript100;associated_tss=NA;Name=transcript_00100;ID=CP023154_transcript100;compare_gene=not_related;detect_lib=fragment;compare_CDS=not_related;best_avg_coverage=40.31870229007634
CP023154	GenBank	CDS	22098	23000	.	-	1	protein_id=PRJNA382684:PFDSM3638_00075;Parent=PFDSM3638_00075.t01,CP023154_transcript79;Note=Derived by automated computational analysis using gene prediction method: Protein Homology.;product=PLP-dependent lyase/thiolase;Name=PFDSM3638_00075;transl_table=11;codon_start=1;translation=length.300;ID=PFDSM3638_00075.p01;inference=COORDINATES: similar to AA sequence:RefSeq:WP_014835492.1
CP023154	GenBank	gene	22098	23000	.	-	1	ID=PFDSM3638_00075;Parent=CP023154_transcript79;Name=PFDSM3638_00075
CP023154	GenBank	mRNA	22098	23000	.	-	1	ID=PFDSM3638_00075.t01;Parent=PFDSM3638_00075,CP023154_transcript79
CP023154	GenBank	exon	22098	23000	.	-	1	Parent=PFDSM3638_00075.t01,CP023154_transcript79
CP023154	ANNOgesic	transcript	22188	22238	.	+	.	compare_CDS=not_related;best_avg_coverage=19.764705882352942;ID=CP023154_transcript101;detect_lib=fragment;Name=transcript_00101;compare_gene=not_related;associated_tss=NA
CP023154	ANNOgesic	transcript	22188	22238	.	+	.	Parent=CP023154_transcript101;associated_tss=NA;Name=transcript_00101;ID=CP023154_transcript101;compare_gene=not_related;detect_lib=fragment;compare_CDS=not_related;best_avg_coverage=19.764705882352942
CP023154	ANNOgesic	transcript	22294	22409	.	+	.	compare_CDS=not_related;best_avg_coverage=75.5;ID=CP023154_transcript102;detect_lib=fragment;Name=transcript_00102;compare_gene=not_related;associated_tss=NA
CP023154	ANNOgesic	transcript	22294	22409	.	+	.	Parent=CP023154_transcript102;associated_tss=NA;Name=transcript_00102;ID=CP023154_transcript102;compare_gene=not_related;detect_lib=fragment;compare_CDS=not_related;best_avg_coverage=75.5
CP023154	ANNOgesic	transcript	22490	22552	.	+	.	compare_CDS=not_related;best_avg_coverage=19.444444444444443;ID=CP023154_transcript103;detect_lib=fragment;Name=transcript_00103;compare_gene=not_related;associated_tss=NA
CP023154	ANNOgesic	transcript	22490	22552	.	+	.	Parent=CP023154_transcript103;associated_tss=NA;Name=transcript_00103;ID=CP023154_transcript103;compare_gene=not_related;detect_lib=fragment;compare_CDS=not_related;best_avg_coverage=19.444444444444443
CP023154	ANNOgesic	transcript	22649	22688	.	+	.	compare_CDS=not_related;best_avg_coverage=12.6;ID=CP023154_transcript104;detect_lib=fragment;Name=transcript_00104;compare_gene=not_related;associated_tss=NA
CP023154	ANNOgesic	transcript	22649	22688	.	+	.	Parent=CP023154_transcript104;associated_tss=NA;Name=transcript_00104;ID=CP023154_transcript104;compare_gene=not_related;detect_lib=fragment;compare_CDS=not_related;best_avg_coverage=12.6
CP023154	ANNOgesic	transcript	22854	22930	.	+	.	compare_CDS=not_related;best_avg_coverage=25.07792207792208;ID=CP023154_transcript105;detect_lib=fragment;Name=transcript_00105;compare_gene=not_related;associated_tss=NA
CP023154	ANNOgesic	transcript	22854	22930	.	+	.	Parent=CP023154_transcript105;associated_tss=NA;Name=transcript_00105;ID=CP023154_transcript105;compare_gene=not_related;detect_lib=fragment;compare_CDS=not_related;best_avg_coverage=25.07792207792208
CP023154	ANNOgesic	TSS	22890	22890	.	-	.	Parent=CP023154_transcript79;method=TSSpredator;Name=TSS:22890_r;libs=test;ID=CP023154_tss14;utr_length=Internal_NA;associated_gene=PFDSM3638_00075;type=Internal
CP023154	ANNOgesic	transcript	22965	23052	.	+	.	compare_CDS=not_related;best_avg_coverage=34.98863636363637;ID=CP023154_transcript106;detect_lib=fragment;Name=transcript_00106;compare_gene=not_related;associated_tss=NA
CP023154	ANNOgesic	transcript	22965	23052	.	+	.	Parent=CP023154_transcript106;associated_tss=NA;Name=transcript_00106;ID=CP023154_transcript106;compare_gene=not_related;detect_lib=fragment;compare_CDS=not_related;best_avg_coverage=34.98863636363637
CP023154	ANNOgesic	transcript	23083	23161	.	+	.	compare_CDS=not_related;best_avg_coverage=35.151898734177216;ID=CP023154_transcript107;detect_lib=fragment;Name=transcript_00107;compare_gene=not_related;associated_tss=NA
CP023154	ANNOgesic	transcript	23083	23161	.	+	.	Parent=CP023154_transcript107;associated_tss=NA;Name=transcript_00107;ID=CP023154_transcript107;compare_gene=not_related;detect_lib=fragment;compare_CDS=not_related;best_avg_coverage=35.151898734177216
CP023154	ANNOgesic	transcript	23245	24570	.	+	.	compare_CDS=cover,cover;best_avg_coverage=9193.079939668174;associated_gene=PFDSM3638_00085,PFDSM3638_00090;associated_CDS=PRJNA382684:PFDSM3638_00085,PRJNA382684:PFDSM3638_00090;ID=CP023154_transcript108;detect_lib=fragment;Name=transcript_00108;compare_gene=cover,cover;associated_tss=TSS:23253_f
CP023154	ANNOgesic	transcript	23245	24570	.	+	.	Parent=CP023154_transcript108;associated_tss=TSS:23253_f;associated_CDS=PRJNA382684:PFDSM3638_00085,PRJNA382684:PFDSM3638_00090;Name=transcript_00108;ID=CP023154_transcript108;compare_gene=cover,cover;associated_gene=PFDSM3638_00085,PFDSM3638_00090;detect_lib=fragment;compare_CDS=cover,cover;best_avg_coverage=9193.079939668174
CP023154	ANNOgesic	operon	23245	24570	.	+	.	ID=CP023154_Operon5;Parent=CP023154_transcript108;associated_gene=gene:23500-23784_f,gene:23760-24035_f;Name=Operon5
CP023154	ANNOgesic	TSS	23253	23253	.	+	.	Parent=CP023154_transcript108;method=TSSpredator;Name=TSS:23253_f;libs=test;ID=CP023154_tss15;utr_length=Primary_247;associated_gene=PFDSM3638_00085;type=Primary
CP023154	ANNOgesic	ncRNA	23253	23499	.	+	.	sRNA_hit=NA;overlap_percent=NA;with_TSS=TSS:23253_+;Name=sRNA_00069;promoter=MOTIF_1;start_cleavage=NA;ID=CP023154_srna69;with_term=NA;nr_hit=NA;Parent=CP023154_transcript108;end_cleavage=NA;sRNA_type=5utr;overlap_cds=NA;2d_energy=-0.2413
CP023154	ANNOgesic	transcript	23261	23291	.	-	.	compare_CDS=not_related;best_avg_coverage=23.096774193548388;ID=CP023154_transcript109;detect_lib=fragment;Name=transcript_00109;compare_gene=not_related;associated_tss=NA
CP023154	ANNOgesic	transcript	23261	23291	.	-	.	Parent=CP023154_transcript109;associated_tss=NA;Name=transcript_00109;ID=CP023154_transcript109;compare_gene=not_related;detect_lib=fragment;compare_CDS=not_related;best_avg_coverage=23.096774193548388
CP023154	GenBank	pseudogenic_exon	23319	23447	.	-	1	pseudo=_no_value;transl_table=11;Note=incomplete%3B partial on complete genome%3B missing start and stop%3B Derived by automated computational analysis using gene prediction method: Protein Homology.;product=peptidase;Name=PFDSM3638_00080;ID=PFDSM3638_00080;codon_start=1;inference=COORDINATES: similar to AA sequence:RefSeq:YP_001386455.1
CP023154	GenBank	pseudogene	23319	23447	.	-	1	ID=PFDSM3638_00080.pseudogene;pseudo=_no_value;Alias=PFDSM3638_00080;Name=PFDSM3638_00080
CP023154	ANNOgesic	transcript	23454	23488	.	-	.	compare_CDS=not_related;best_avg_coverage=19.428571428571427;ID=CP023154_transcript110;detect_lib=fragment;Name=transcript_00110;compare_gene=not_related;associated_tss=NA
CP023154	ANNOgesic	transcript	23454	23488	.	-	.	Parent=CP023154_transcript110;associated_tss=NA;Name=transcript_00110;ID=CP023154_transcript110;compare_gene=not_related;detect_lib=fragment;compare_CDS=not_related;best_avg_coverage=19.428571428571427
CP023154	GenBank	CDS	23500	23784	.	+	1	protein_id=PRJNA382684:PFDSM3638_00085;Parent=PFDSM3638_00085.t01,CP023154_transcript108;Note=Derived by automated computational analysis using gene prediction method: Protein Homology.;product=permease;Name=PFDSM3638_00085;transl_table=11;codon_start=1;translation=length.94;ID=PFDSM3638_00085.p01;inference=COORDINATES: similar to AA sequence:RefSeq:WP_011011144.1
CP023154	GenBank	gene	23500	23784	.	+	1	ID=PFDSM3638_00085;Parent=CP023154_transcript108;Name=PFDSM3638_00085
CP023154	GenBank	mRNA	23500	23784	.	+	1	ID=PFDSM3638_00085.t01;Parent=PFDSM3638_00085,CP023154_transcript108
CP023154	GenBank	exon	23500	23784	.	+	1	Parent=PFDSM3638_00085.t01,CP023154_transcript108
CP023154	ANNOgesic	transcript	23543	23925	.	-	.	compare_CDS=not_related;best_avg_coverage=51.253263707571804;ID=CP023154_transcript111;detect_lib=fragment;Name=transcript_00111;compare_gene=not_related;associated_tss=NA
CP023154	ANNOgesic	transcript	23543	23925	.	-	.	Parent=CP023154_transcript111;associated_tss=NA;Name=transcript_00111;ID=CP023154_transcript111;compare_gene=not_related;detect_lib=fragment;compare_CDS=not_related;best_avg_coverage=51.253263707571804
CP023154	ANNOgesic	terminator	23667	23680	.	-	.	Parent=CP023154_transcript111;method=TransTermHP;express=True;ID=CP023154_terminator8;coverage_decrease=True;associated_gene=PRJNA382684:PFDSM3638_00095;diff_coverage=FRAG_in_CP023154(high:28.0,low:13.0);Name=terminator_00008
CP023154	GenBank	CDS	23760	24035	.	+	1	protein_id=PRJNA382684:PFDSM3638_00090;Parent=PFDSM3638_00090.t01,CP023154_transcript108;Note=Derived by automated computational analysis using gene prediction method: GeneMarkS+.;product=hypothetical protein;Name=PFDSM3638_00090;transl_table=11;codon_start=1;translation=length.91;ID=PFDSM3638_00090.p01;inference=COORDINATES: ab initio prediction:GeneMarkS+
CP023154	GenBank	gene	23760	24035	.	+	1	ID=PFDSM3638_00090;Parent=CP023154_transcript108;Name=PFDSM3638_00090
CP023154	GenBank	mRNA	23760	24035	.	+	1	ID=PFDSM3638_00090.t01;Parent=PFDSM3638_00090,CP023154_transcript108
CP023154	GenBank	exon	23760	24035	.	+	1	Parent=PFDSM3638_00090.t01,CP023154_transcript108
CP023154	ANNOgesic	transcript	24007	24030	.	-	.	compare_CDS=not_related;best_avg_coverage=17.041666666666668;ID=CP023154_transcript112;detect_lib=fragment;Name=transcript_00112;compare_gene=not_related;associated_tss=NA
CP023154	ANNOgesic	transcript	24007	24030	.	-	.	Parent=CP023154_transcript112;associated_tss=NA;Name=transcript_00112;ID=CP023154_transcript112;compare_gene=not_related;detect_lib=fragment;compare_CDS=not_related;best_avg_coverage=17.041666666666668
CP023154	ANNOgesic	3UTR	24037	24170	.	-	.	Parent=CP023154_transcript113;Name=3'UTR_00001;length=133;ID=CP023154_utr3_1;associated_term=NA;associated_cds=PRJNA382684:PFDSM3638_00095
CP023154	ANNOgesic	transcript	24037	24788	.	-	.	compare_CDS=cover;best_avg_coverage=71.07579787234043;associated_gene=PFDSM3638_00095;associated_CDS=PRJNA382684:PFDSM3638_00095;ID=CP023154_transcript113;detect_lib=fragment;Name=transcript_00113;compare_gene=cover;associated_tss=NA
CP023154	ANNOgesic	transcript	24037	24788	.	-	.	Parent=CP023154_transcript113;associated_tss=NA;associated_CDS=PRJNA382684:PFDSM3638_00095;Name=transcript_00113;ID=CP023154_transcript113;compare_gene=cover;associated_gene=PFDSM3638_00095;detect_lib=fragment;compare_CDS=cover;best_avg_coverage=71.07579787234043
CP023154	ANNOgesic	operon	24037	24788	.	-	.	ID=CP023154_Operon6;Parent=CP023154_transcript113;associated_gene=gene:24170-24748_r;Name=Operon6
CP023154	GenBank	CDS	24170	24748	.	-	1	protein_id=PRJNA382684:PFDSM3638_00095;Parent=PFDSM3638_00095.t01,CP023154_transcript113;Note=Derived by automated computational analysis using gene prediction method: Protein Homology.;product=hypothetical protein;Name=PFDSM3638_00095;transl_table=11;codon_start=1;translation=length.192;ID=PFDSM3638_00095.p01;inference=COORDINATES: similar to AA sequence:RefSeq:WP_011011146.1
CP023154	GenBank	gene	24170	24748	.	-	1	ID=PFDSM3638_00095;Parent=CP023154_transcript113;Name=PFDSM3638_00095
CP023154	GenBank	mRNA	24170	24748	.	-	1	ID=PFDSM3638_00095.t01;Parent=PFDSM3638_00095,CP023154_transcript113
CP023154	GenBank	exon	24170	24748	.	-	1	Parent=PFDSM3638_00095.t01,CP023154_transcript113
CP023154	ANNOgesic	transcript	24627	24733	.	+	.	compare_CDS=not_related;best_avg_coverage=35.6822429906542;ID=CP023154_transcript114;detect_lib=fragment;Name=transcript_00114;compare_gene=not_related;associated_tss=NA
CP023154	ANNOgesic	transcript	24627	24733	.	+	.	Parent=CP023154_transcript114;associated_tss=NA;Name=transcript_00114;ID=CP023154_transcript114;compare_gene=not_related;detect_lib=fragment;compare_CDS=not_related;best_avg_coverage=35.6822429906542
CP023154	ANNOgesic	transcript	24814	24834	.	+	.	compare_CDS=not_related;best_avg_coverage=13.952380952380953;ID=CP023154_transcript115;detect_lib=fragment;Name=transcript_00115;compare_gene=not_related;associated_tss=NA
CP023154	ANNOgesic	transcript	24814	24834	.	+	.	Parent=CP023154_transcript115;associated_tss=NA;Name=transcript_00115;ID=CP023154_transcript115;compare_gene=not_related;detect_lib=fragment;compare_CDS=not_related;best_avg_coverage=13.952380952380953
CP023154	ANNOgesic	transcript	24845	26791	.	+	.	compare_CDS=cover,cover;best_avg_coverage=123.12583461736004;associated_gene=PFDSM3638_00100,PFDSM3638_00105;associated_CDS=PRJNA382684:PFDSM3638_00100,PRJNA382684:PFDSM3638_00105;ID=CP023154_transcript116;detect_lib=fragment;Name=transcript_00116;compare_gene=cover,cover;associated_tss=NA
CP023154	ANNOgesic	transcript	24845	26791	.	+	.	Parent=CP023154_transcript116;associated_tss=NA;associated_CDS=PRJNA382684:PFDSM3638_00100,PRJNA382684:PFDSM3638_00105;Name=transcript_00116;ID=CP023154_transcript116;compare_gene=cover,cover;associated_gene=PFDSM3638_00100,PFDSM3638_00105;detect_lib=fragment;compare_CDS=cover,cover;best_avg_coverage=123.12583461736004
CP023154	ANNOgesic	operon	24845	26791	.	+	.	ID=CP023154_Operon7;Parent=CP023154_transcript116;associated_gene=gene:24874-25842_f,gene:25829-26620_f;Name=Operon7
CP023154	GenBank	CDS	24874	25842	.	+	1	protein_id=PRJNA382684:PFDSM3638_00100;Parent=PFDSM3638_00100.t01,CP023154_transcript116;Note=Derived by automated computational analysis using gene prediction method: Protein Homology.;product=ABC transporter ATP-binding protein;Name=PFDSM3638_00100;transl_table=11;codon_start=1;translation=length.322;ID=PFDSM3638_00100.p01;inference=COORDINATES: similar to AA sequence:RefSeq:WP_011011147.1
CP023154	GenBank	gene	24874	25842	.	+	1	ID=PFDSM3638_00100;Parent=CP023154_transcript116;Name=PFDSM3638_00100
CP023154	GenBank	mRNA	24874	25842	.	+	1	ID=PFDSM3638_00100.t01;Parent=PFDSM3638_00100,CP023154_transcript116
CP023154	GenBank	exon	24874	25842	.	+	1	Parent=PFDSM3638_00100.t01,CP023154_transcript116
CP023154	ANNOgesic	transcript	25313	25400	.	-	.	compare_CDS=not_related;best_avg_coverage=111.57954545454545;ID=CP023154_transcript117;detect_lib=fragment;Name=transcript_00117;compare_gene=not_related;associated_tss=NA
CP023154	ANNOgesic	transcript	25313	25400	.	-	.	Parent=CP023154_transcript117;associated_tss=NA;Name=transcript_00117;ID=CP023154_transcript117;compare_gene=not_related;detect_lib=fragment;compare_CDS=not_related;best_avg_coverage=111.57954545454545
CP023154	ANNOgesic	transcript	25572	25612	.	-	.	compare_CDS=not_related;best_avg_coverage=14.048780487804878;ID=CP023154_transcript118;detect_lib=fragment;Name=transcript_00118;compare_gene=not_related;associated_tss=NA
CP023154	ANNOgesic	transcript	25572	25612	.	-	.	Parent=CP023154_transcript118;associated_tss=NA;Name=transcript_00118;ID=CP023154_transcript118;compare_gene=not_related;detect_lib=fragment;compare_CDS=not_related;best_avg_coverage=14.048780487804878
CP023154	ANNOgesic	transcript	25653	39585	.	-	.	compare_CDS=cover,cover,cover,cover,cover,cover,cover,cover,cover,cover,cover;best_avg_coverage=2522.404794373071;associated_gene=PFDSM3638_00110,PFDSM3638_00115,PFDSM3638_00120,PFDSM3638_00125,PFDSM3638_00130,PFDSM3638_00135,PFDSM3638_00140,PFDSM3638_00145,PFDSM3638_00150,PFDSM3638_00155,PFDSM3638_00160;associated_CDS=PRJNA382684:PFDSM3638_00110,PRJNA382684:PFDSM3638_00115,PRJNA382684:PFDSM3638_…
CP023154	ANNOgesic	transcript	25653	39585	.	-	.	Parent=CP023154_transcript119;associated_tss=TSS:26866_r,TSS:27837_r,TSS:29286_r,TSS:32895_r,TSS:34264_r,TSS:35429_r,TSS:36920_r,TSS:39570_r;associated_CDS=PRJNA382684:PFDSM3638_00110,PRJNA382684:PFDSM3638_00115,PRJNA382684:PFDSM3638_00120,PRJNA382684:PFDSM3638_00125,PRJNA382684:PFDSM3638_00130,PRJNA382684:PFDSM3638_00135,PRJNA382684:PFDSM3638_00140,PRJNA382684:PFDSM3638_00145,PRJNA382684:PFDSM36…
CP023154	ANNOgesic	operon	25653	39585	.	-	.	ID=CP023154_Operon8;Parent=CP023154_transcript119;associated_gene=gene:26993-28687_r,gene:28684-29274_r,gene:29317-29778_r,gene:29803-30378_r,gene:30401-32143_r,gene:32140-32883_r,gene:32948-35401_r,gene:35525-36910_r,gene:36900-37934_r,gene:37921-38889_r,gene:38889-39557_r;Name=Operon8
CP023154	GenBank	CDS	25829	26620	.	+	1	protein_id=PRJNA382684:PFDSM3638_00105;Parent=PFDSM3638_00105.t01,CP023154_transcript116;Note=Derived by automated computational analysis using gene prediction method: Protein Homology.;product=daunorubicin resistance protein;Name=PFDSM3638_00105;transl_table=11;codon_start=1;translation=length.263;ID=PFDSM3638_00105.p01;inference=COORDINATES: similar to AA sequence:RefSeq:WP_014835489.1
CP023154	GenBank	gene	25829	26620	.	+	1	ID=PFDSM3638_00105;Parent=CP023154_transcript116;Name=PFDSM3638_00105
CP023154	GenBank	mRNA	25829	26620	.	+	1	ID=PFDSM3638_00105.t01;Parent=PFDSM3638_00105,CP023154_transcript116
CP023154	GenBank	exon	25829	26620	.	+	1	Parent=PFDSM3638_00105.t01,CP023154_transcript116
CP023154	ANNOgesic	3UTR	26620	26791	.	+	.	Parent=CP023154_transcript116;Name=3'UTR_00002;length=171;ID=CP023154_utr3_2;associated_term=NA;associated_cds=PRJNA382684:PFDSM3638_00105
CP023154	ANNOgesic	terminator	26684	26702	.	-	.	Parent=CP023154_transcript119;method=TransTermHP;express=True;ID=CP023154_terminator10;coverage_decrease=True;associated_gene=PRJNA382684:PFDSM3638_00110;diff_coverage=FRAG_in_CP023154(high:2799.0,low:1374.0);Name=terminator_00010
CP023154	ANNOgesic	transcript	26859	26980	.	+	.	compare_CDS=not_related;best_avg_coverage=19.721311475409838;ID=CP023154_transcript120;detect_lib=fragment;Name=transcript_00120;compare_gene=not_related;associated_tss=NA
CP023154	ANNOgesic	transcript	26859	26980	.	+	.	Parent=CP023154_transcript120;associated_tss=NA;Name=transcript_00120;ID=CP023154_transcript120;compare_gene=not_related;detect_lib=fragment;compare_CDS=not_related;best_avg_coverage=19.721311475409838
CP023154	ANNOgesic	TSS	26866	26866	.	-	.	Parent=CP023154_transcript119;method=TSSpredator;Name=TSS:26866_r;libs=test;ID=CP023154_tss16;utr_length=Orphan_NA;associated_gene=orphan;type=Orphan
CP023154	ANNOgesic	transcript	26992	27013	.	+	.	compare_CDS=not_related;best_avg_coverage=13.090909090909092;ID=CP023154_transcript121;detect_lib=fragment;Name=transcript_00121;compare_gene=not_related;associated_tss=NA
CP023154	ANNOgesic	transcript	26992	27013	.	+	.	Parent=CP023154_transcript121;associated_tss=NA;Name=transcript_00121;ID=CP023154_transcript121;compare_gene=not_related;detect_lib=fragment;compare_CDS=not_related;best_avg_coverage=13.090909090909092
CP023154	GenBank	CDS	26993	28687	.	-	1	protein_id=PRJNA382684:PFDSM3638_00110;Parent=PFDSM3638_00110.t01,CP023154_transcript119;Note=Derived by automated computational analysis using gene prediction method: Protein Homology.;product=hypothetical protein;Name=PFDSM3638_00110;transl_table=11;codon_start=1;translation=length.564;ID=PFDSM3638_00110.p01;inference=COORDINATES: similar to AA sequence:RefSeq:WP_011011149.1
CP023154	GenBank	gene	26993	28687	.	-	1	ID=PFDSM3638_00110;Parent=CP023154_transcript119;Name=PFDSM3638_00110
CP023154	GenBank	mRNA	26993	28687	.	-	1	ID=PFDSM3638_00110.t01;Parent=PFDSM3638_00110,CP023154_transcript119
CP023154	GenBank	exon	26993	28687	.	-	1	Parent=PFDSM3638_00110.t01,CP023154_transcript119
CP023154	ANNOgesic	transcript	27152	27201	.	+	.	compare_CDS=not_related;best_avg_coverage=17.92;ID=CP023154_transcript122;detect_lib=fragment;Name=transcript_00122;compare_gene=not_related;associated_tss=NA
CP023154	ANNOgesic	transcript	27152	27201	.	+	.	Parent=CP023154_transcript122;associated_tss=NA;Name=transcript_00122;ID=CP023154_transcript122;compare_gene=not_related;detect_lib=fragment;compare_CDS=not_related;best_avg_coverage=17.92
CP023154	ANNOgesic	transcript	27273	27297	.	+	.	compare_CDS=not_related;best_avg_coverage=14.08;ID=CP023154_transcript123;detect_lib=fragment;Name=transcript_00123;compare_gene=not_related;associated_tss=NA
CP023154	ANNOgesic	transcript	27273	27297	.	+	.	Parent=CP023154_transcript123;associated_tss=NA;Name=transcript_00123;ID=CP023154_transcript123;compare_gene=not_related;detect_lib=fragment;compare_CDS=not_related;best_avg_coverage=14.08
CP023154	ANNOgesic	transcript	27304	27330	.	+	.	compare_CDS=not_related;best_avg_coverage=12.222222222222221;ID=CP023154_transcript124;detect_lib=fragment;Name=transcript_00124;compare_gene=not_related;associated_tss=NA
CP023154	ANNOgesic	transcript	27304	27330	.	+	.	Parent=CP023154_transcript124;associated_tss=NA;Name=transcript_00124;ID=CP023154_transcript124;compare_gene=not_related;detect_lib=fragment;compare_CDS=not_related;best_avg_coverage=12.222222222222221
CP023154	ANNOgesic	transcript	27380	27428	.	+	.	compare_CDS=not_related;best_avg_coverage=14.408163265306122;ID=CP023154_transcript125;detect_lib=fragment;Name=transcript_00125;compare_gene=not_related;associated_tss=NA
CP023154	ANNOgesic	transcript	27380	27428	.	+	.	Parent=CP023154_transcript125;associated_tss=NA;Name=transcript_00125;ID=CP023154_transcript125;compare_gene=not_related;detect_lib=fragment;compare_CDS=not_related;best_avg_coverage=14.408163265306122
CP023154	ANNOgesic	transcript	27442	27485	.	+	.	compare_CDS=not_related;best_avg_coverage=28.772727272727273;ID=CP023154_transcript126;detect_lib=fragment;Name=transcript_00126;compare_gene=not_related;associated_tss=NA
CP023154	ANNOgesic	transcript	27442	27485	.	+	.	Parent=CP023154_transcript126;associated_tss=NA;Name=transcript_00126;ID=CP023154_transcript126;compare_gene=not_related;detect_lib=fragment;compare_CDS=not_related;best_avg_coverage=28.772727272727273
CP023154	ANNOgesic	transcript	27512	27539	.	+	.	compare_CDS=not_related;best_avg_coverage=14.071428571428571;ID=CP023154_transcript127;detect_lib=fragment;Name=transcript_00127;compare_gene=not_related;associated_tss=NA
CP023154	ANNOgesic	transcript	27512	27539	.	+	.	Parent=CP023154_transcript127;associated_tss=NA;Name=transcript_00127;ID=CP023154_transcript127;compare_gene=not_related;detect_lib=fragment;compare_CDS=not_related;best_avg_coverage=14.071428571428571
CP023154	ANNOgesic	transcript	27569	27623	.	+	.	compare_CDS=not_related;best_avg_coverage=21.763636363636362;ID=CP023154_transcript128;detect_lib=fragment;Name=transcript_00128;compare_gene=not_related;associated_tss=NA
CP023154	ANNOgesic	transcript	27569	27623	.	+	.	Parent=CP023154_transcript128;associated_tss=NA;Name=transcript_00128;ID=CP023154_transcript128;compare_gene=not_related;detect_lib=fragment;compare_CDS=not_related;best_avg_coverage=21.763636363636362
CP023154	ANNOgesic	transcript	27642	27718	.	+	.	compare_CDS=not_related;best_avg_coverage=39.467532467532465;ID=CP023154_transcript129;detect_lib=fragment;Name=transcript_00129;compare_gene=not_related;associated_tss=NA
CP023154	ANNOgesic	transcript	27642	27718	.	+	.	Parent=CP023154_transcript129;associated_tss=NA;Name=transcript_00129;ID=CP023154_transcript129;compare_gene=not_related;detect_lib=fragment;compare_CDS=not_related;best_avg_coverage=39.467532467532465
CP023154	ANNOgesic	transcript	27773	27800	.	+	.	compare_CDS=not_related;best_avg_coverage=12.178571428571429;ID=CP023154_transcript130;detect_lib=fragment;Name=transcript_00130;compare_gene=not_related;associated_tss=NA
CP023154	ANNOgesic	transcript	27773	27800	.	+	.	Parent=CP023154_transcript130;associated_tss=NA;Name=transcript_00130;ID=CP023154_transcript130;compare_gene=not_related;detect_lib=fragment;compare_CDS=not_related;best_avg_coverage=12.178571428571429
CP023154	ANNOgesic	TSS	27837	27837	.	-	.	Parent=CP023154_transcript119;method=TSSpredator;Name=TSS:27837_r;libs=test;ID=CP023154_tss17;utr_length=Internal_NA;associated_gene=PFDSM3638_00110;type=Internal
CP023154	ANNOgesic	transcript	27990	28074	.	+	.	compare_CDS=not_related;best_avg_coverage=36.07058823529412;ID=CP023154_transcript131;detect_lib=fragment;Name=transcript_00131;compare_gene=not_related;associated_tss=NA
CP023154	ANNOgesic	transcript	27990	28074	.	+	.	Parent=CP023154_transcript131;associated_tss=NA;Name=transcript_00131;ID=CP023154_transcript131;compare_gene=not_related;detect_lib=fragment;compare_CDS=not_related;best_avg_coverage=36.07058823529412
CP023154	ANNOgesic	transcript	28208	28372	.	+	.	compare_CDS=not_related;best_avg_coverage=32.86666666666667;ID=CP023154_transcript132;detect_lib=fragment;Name=transcript_00132;compare_gene=not_related;associated_tss=TSS:28233_f
CP023154	ANNOgesic	transcript	28208	28372	.	+	.	Parent=CP023154_transcript132;associated_tss=TSS:28233_f;Name=transcript_00132;ID=CP023154_transcript132;compare_gene=not_related;detect_lib=fragment;compare_CDS=not_related;best_avg_coverage=32.86666666666667
CP023154	ANNOgesic	TSS	28233	28233	.	+	.	Parent=CP023154_transcript132;method=TSSpredator;Name=TSS:28233_f;libs=test;ID=CP023154_tss18;utr_length=Antisense_NA;associated_gene=PFDSM3638_00110;type=Antisense
CP023154	ANNOgesic	ncRNA	28233	28372	.	+	.	sRNA_hit=NA;overlap_percent=NA;with_TSS=TSS:28233_+;Name=sRNA_00083;promoter=MOTIF_1;with_term=NA;ID=CP023154_srna83;sRNA_type=antisense;nr_hit=NA;Parent=CP023154_transcript132;end_cleavage=NA;overlap_cds=NA;2d_energy=-0.2007
CP023154	ANNOgesic	transcript	28407	28463	.	+	.	compare_CDS=not_related;best_avg_coverage=14.456140350877194;ID=CP023154_transcript133;detect_lib=fragment;Name=transcript_00133;compare_gene=not_related;associated_tss=NA
CP023154	ANNOgesic	transcript	28407	28463	.	+	.	Parent=CP023154_transcript133;associated_tss=NA;Name=transcript_00133;ID=CP023154_transcript133;compare_gene=not_related;detect_lib=fragment;compare_CDS=not_related;best_avg_coverage=14.456140350877194
CP023154	ANNOgesic	transcript	28538	28651	.	+	.	compare_CDS=not_related;best_avg_coverage=95.23684210526316;ID=CP023154_transcript134;detect_lib=fragment;Name=transcript_00134;compare_gene=not_related;associated_tss=NA
CP023154	ANNOgesic	transcript	28538	28651	.	+	.	Parent=CP023154_transcript134;associated_tss=NA;Name=transcript_00134;ID=CP023154_transcript134;compare_gene=not_related;detect_lib=fragment;compare_CDS=not_related;best_avg_coverage=95.23684210526316
CP023154	GenBank	CDS	28684	29274	.	-	1	protein_id=PRJNA382684:PFDSM3638_00115;Parent=PFDSM3638_00115.t01,CP023154_transcript119;Note=Derived by automated computational analysis using gene prediction method: Protein Homology.;product=MBL fold metallo-hydrolase;Name=PFDSM3638_00115;transl_table=11;codon_start=1;translation=length.196;ID=PFDSM3638_00115.p01;inference=COORDINATES: similar to AA sequence:RefSeq:WP_011011150.1
CP023154	GenBank	gene	28684	29274	.	-	1	ID=PFDSM3638_00115;Parent=CP023154_transcript119;Name=PFDSM3638_00115
CP023154	GenBank	mRNA	28684	29274	.	-	1	ID=PFDSM3638_00115.t01;Parent=PFDSM3638_00115,CP023154_transcript119
CP023154	GenBank	exon	28684	29274	.	-	1	Parent=PFDSM3638_00115.t01,CP023154_transcript119
CP023154	ANNOgesic	transcript	28744	28873	.	+	.	compare_CDS=not_related;best_avg_coverage=29.50769230769231;ID=CP023154_transcript135;detect_lib=fragment;Name=transcript_00135;compare_gene=not_related;associated_tss=NA
CP023154	ANNOgesic	transcript	28744	28873	.	+	.	Parent=CP023154_transcript135;associated_tss=NA;Name=transcript_00135;ID=CP023154_transcript135;compare_gene=not_related;detect_lib=fragment;compare_CDS=not_related;best_avg_coverage=29.50769230769231
CP023154	ANNOgesic	transcript	28908	28978	.	+	.	compare_CDS=not_related;best_avg_coverage=18.943661971830984;ID=CP023154_transcript136;detect_lib=fragment;Name=transcript_00136;compare_gene=not_related;associated_tss=NA
CP023154	ANNOgesic	transcript	28908	28978	.	+	.	Parent=CP023154_transcript136;associated_tss=NA;Name=transcript_00136;ID=CP023154_transcript136;compare_gene=not_related;detect_lib=fragment;compare_CDS=not_related;best_avg_coverage=18.943661971830984
CP023154	ANNOgesic	transcript	29013	29166	.	+	.	compare_CDS=not_related;best_avg_coverage=29.681818181818183;ID=CP023154_transcript137;detect_lib=fragment;Name=transcript_00137;compare_gene=not_related;associated_tss=NA
CP023154	ANNOgesic	transcript	29013	29166	.	+	.	Parent=CP023154_transcript137;associated_tss=NA;Name=transcript_00137;ID=CP023154_transcript137;compare_gene=not_related;detect_lib=fragment;compare_CDS=not_related;best_avg_coverage=29.681818181818183
CP023154	ANNOgesic	transcript	29191	29495	.	+	.	compare_CDS=not_related;best_avg_coverage=40.1672131147541;ID=CP023154_transcript138;detect_lib=fragment;Name=transcript_00138;compare_gene=not_related;associated_tss=NA
CP023154	ANNOgesic	transcript	29191	29495	.	+	.	Parent=CP023154_transcript138;associated_tss=NA;Name=transcript_00138;ID=CP023154_transcript138;compare_gene=not_related;detect_lib=fragment;compare_CDS=not_related;best_avg_coverage=40.1672131147541
CP023154	ANNOgesic	TSS	29286	29286	.	-	.	Parent=CP023154_transcript119;method=TSSpredator;Name=TSS:29286_r;libs=test;ID=CP023154_tss19;utr_length=Primary_12;associated_gene=PFDSM3638_00115;type=Primary
CP023154	GenBank	CDS	29317	29778	.	-	1	protein_id=PRJNA382684:PFDSM3638_00120;Parent=PFDSM3638_00120.t01,CP023154_transcript119;Note=Derived by automated computational analysis using gene prediction method: Protein Homology.;product=phosphoribosyltransferase;Name=PFDSM3638_00120;transl_table=11;codon_start=1;translation=length.153;ID=PFDSM3638_00120.p01;inference=COORDINATES: similar to AA sequence:RefSeq:WP_012572777.1
CP023154	GenBank	gene	29317	29778	.	-	1	ID=PFDSM3638_00120;Parent=CP023154_transcript119;Name=PFDSM3638_00120
CP023154	GenBank	mRNA	29317	29778	.	-	1	ID=PFDSM3638_00120.t01;Parent=PFDSM3638_00120,CP023154_transcript119
CP023154	GenBank	exon	29317	29778	.	-	1	Parent=PFDSM3638_00120.t01,CP023154_transcript119
CP023154	ANNOgesic	transcript	29545	29568	.	+	.	compare_CDS=not_related;best_avg_coverage=37.916666666666664;ID=CP023154_transcript139;detect_lib=fragment;Name=transcript_00139;compare_gene=not_related;associated_tss=NA
CP023154	ANNOgesic	transcript	29545	29568	.	+	.	Parent=CP023154_transcript139;associated_tss=NA;Name=transcript_00139;ID=CP023154_transcript139;compare_gene=not_related;detect_lib=fragment;compare_CDS=not_related;best_avg_coverage=37.916666666666664
CP023154	ANNOgesic	transcript	29587	29795	.	+	.	compare_CDS=not_related;best_avg_coverage=36.07177033492823;ID=CP023154_transcript140;detect_lib=fragment;Name=transcript_00140;compare_gene=not_related;associated_tss=NA
CP023154	ANNOgesic	transcript	29587	29795	.	+	.	Parent=CP023154_transcript140;associated_tss=NA;Name=transcript_00140;ID=CP023154_transcript140;compare_gene=not_related;detect_lib=fragment;compare_CDS=not_related;best_avg_coverage=36.07177033492823
CP023154	GenBank	CDS	29803	30378	.	-	1	protein_id=PRJNA382684:PFDSM3638_00125;Parent=PFDSM3638_00125.t01,CP023154_transcript119;Note=Derived by automated computational analysis using gene prediction method: Protein Homology.;product=phosphatase PAP2 family protein;Name=PFDSM3638_00125;transl_table=11;codon_start=1;translation=length.191;ID=PFDSM3638_00125.p01;inference=COORDINATES: similar to AA sequence:RefSeq:WP_011011152.1
CP023154	GenBank	gene	29803	30378	.	-	1	ID=PFDSM3638_00125;Parent=CP023154_transcript119;Name=PFDSM3638_00125
CP023154	GenBank	mRNA	29803	30378	.	-	1	ID=PFDSM3638_00125.t01;Parent=PFDSM3638_00125,CP023154_transcript119
CP023154	GenBank	exon	29803	30378	.	-	1	Parent=PFDSM3638_00125.t01,CP023154_transcript119
CP023154	ANNOgesic	transcript	29821	30072	.	+	.	compare_CDS=not_related;best_avg_coverage=29.80952380952381;ID=CP023154_transcript141;detect_lib=fragment;Name=transcript_00141;compare_gene=not_related;associated_tss=NA
CP023154	ANNOgesic	transcript	29821	30072	.	+	.	Parent=CP023154_transcript141;associated_tss=NA;Name=transcript_00141;ID=CP023154_transcript141;compare_gene=not_related;detect_lib=fragment;compare_CDS=not_related;best_avg_coverage=29.80952380952381
CP023154	ANNOgesic	transcript	30080	30184	.	+	.	compare_CDS=not_related;best_avg_coverage=34.666666666666664;ID=CP023154_transcript142;detect_lib=fragment;Name=transcript_00142;compare_gene=not_related;associated_tss=NA
CP023154	ANNOgesic	transcript	30080	30184	.	+	.	Parent=CP023154_transcript142;associated_tss=NA;Name=transcript_00142;ID=CP023154_transcript142;compare_gene=not_related;detect_lib=fragment;compare_CDS=not_related;best_avg_coverage=34.666666666666664
CP023154	ANNOgesic	transcript	30216	30382	.	+	.	compare_CDS=not_related;best_avg_coverage=36.622754491017965;ID=CP023154_transcript143;detect_lib=fragment;Name=transcript_00143;compare_gene=not_related;associated_tss=NA
CP023154	ANNOgesic	transcript	30216	30382	.	+	.	Parent=CP023154_transcript143;associated_tss=NA;Name=transcript_00143;ID=CP023154_transcript143;compare_gene=not_related;detect_lib=fragment;compare_CDS=not_related;best_avg_coverage=36.622754491017965
CP023154	GenBank	CDS	30401	32143	.	-	1	protein_id=PRJNA382684:PFDSM3638_00130;Parent=PFDSM3638_00130.t01,CP023154_transcript119;Note=Derived by automated computational analysis using gene prediction method: Protein Homology.;product=radical SAM protein;Name=PFDSM3638_00130;transl_table=11;codon_start=1;translation=length.580;ID=PFDSM3638_00130.p01;inference=COORDINATES: similar to AA sequence:RefSeq:WP_011011153.1
CP023154	GenBank	gene	30401	32143	.	-	1	ID=PFDSM3638_00130;Parent=CP023154_transcript119;Name=PFDSM3638_00130
CP023154	GenBank	mRNA	30401	32143	.	-	1	ID=PFDSM3638_00130.t01;Parent=PFDSM3638_00130,CP023154_transcript119
CP023154	GenBank	exon	30401	32143	.	-	1	Parent=PFDSM3638_00130.t01,CP023154_transcript119
CP023154	ANNOgesic	transcript	30408	30810	.	+	.	compare_CDS=not_related;best_avg_coverage=27.086848635235732;ID=CP023154_transcript144;detect_lib=fragment;Name=transcript_00144;compare_gene=not_related;associated_tss=NA
CP023154	ANNOgesic	transcript	30408	30810	.	+	.	Parent=CP023154_transcript144;associated_tss=NA;Name=transcript_00144;ID=CP023154_transcript144;compare_gene=not_related;detect_lib=fragment;compare_CDS=not_related;best_avg_coverage=27.086848635235732
CP023154	ANNOgesic	transcript	30954	31029	.	+	.	compare_CDS=not_related;best_avg_coverage=19.94736842105263;ID=CP023154_transcript145;detect_lib=fragment;Name=transcript_00145;compare_gene=not_related;associated_tss=NA
CP023154	ANNOgesic	transcript	30954	31029	.	+	.	Parent=CP023154_transcript145;associated_tss=NA;Name=transcript_00145;ID=CP023154_transcript145;compare_gene=not_related;detect_lib=fragment;compare_CDS=not_related;best_avg_coverage=19.94736842105263
CP023154	ANNOgesic	transcript	31084	31165	.	+	.	compare_CDS=not_related;best_avg_coverage=30.975609756097562;ID=CP023154_transcript146;detect_lib=fragment;Name=transcript_00146;compare_gene=not_related;associated_tss=NA
CP023154	ANNOgesic	transcript	31084	31165	.	+	.	Parent=CP023154_transcript146;associated_tss=NA;Name=transcript_00146;ID=CP023154_transcript146;compare_gene=not_related;detect_lib=fragment;compare_CDS=not_related;best_avg_coverage=30.975609756097562
CP023154	ANNOgesic	transcript	31200	31374	.	+	.	compare_CDS=not_related;best_avg_coverage=23.268571428571427;ID=CP023154_transcript147;detect_lib=fragment;Name=transcript_00147;compare_gene=not_related;associated_tss=NA
CP023154	ANNOgesic	transcript	31200	31374	.	+	.	Parent=CP023154_transcript147;associated_tss=NA;Name=transcript_00147;ID=CP023154_transcript147;compare_gene=not_related;detect_lib=fragment;compare_CDS=not_related;best_avg_coverage=23.268571428571427
CP023154	ANNOgesic	transcript	31439	31620	.	+	.	compare_CDS=not_related;best_avg_coverage=38.7967032967033;ID=CP023154_transcript148;detect_lib=fragment;Name=transcript_00148;compare_gene=not_related;associated_tss=NA
CP023154	ANNOgesic	transcript	31439	31620	.	+	.	Parent=CP023154_transcript148;associated_tss=NA;Name=transcript_00148;ID=CP023154_transcript148;compare_gene=not_related;detect_lib=fragment;compare_CDS=not_related;best_avg_coverage=38.7967032967033
CP023154	ANNOgesic	transcript	31671	31748	.	+	.	compare_CDS=not_related;best_avg_coverage=19.525641025641026;ID=CP023154_transcript149;detect_lib=fragment;Name=transcript_00149;compare_gene=not_related;associated_tss=NA
CP023154	ANNOgesic	transcript	31671	31748	.	+	.	Parent=CP023154_transcript149;associated_tss=NA;Name=transcript_00149;ID=CP023154_transcript149;compare_gene=not_related;detect_lib=fragment;compare_CDS=not_related;best_avg_coverage=19.525641025641026
CP023154	ANNOgesic	transcript	31763	31797	.	+	.	compare_CDS=not_related;best_avg_coverage=52.31428571428572;ID=CP023154_transcript150;detect_lib=fragment;Name=transcript_00150;compare_gene=not_related;associated_tss=NA
CP023154	ANNOgesic	transcript	31763	31797	.	+	.	Parent=CP023154_transcript150;associated_tss=NA;Name=transcript_00150;ID=CP023154_transcript150;compare_gene=not_related;detect_lib=fragment;compare_CDS=not_related;best_avg_coverage=52.31428571428572
CP023154	ANNOgesic	transcript	31892	31917	.	+	.	compare_CDS=not_related;best_avg_coverage=15.346153846153847;ID=CP023154_transcript151;detect_lib=fragment;Name=transcript_00151;compare_gene=not_related;associated_tss=NA
CP023154	ANNOgesic	transcript	31892	31917	.	+	.	Parent=CP023154_transcript151;associated_tss=NA;Name=transcript_00151;ID=CP023154_transcript151;compare_gene=not_related;detect_lib=fragment;compare_CDS=not_related;best_avg_coverage=15.346153846153847
CP023154	ANNOgesic	transcript	32056	32182	.	+	.	compare_CDS=not_related;best_avg_coverage=16.929133858267715;ID=CP023154_transcript152;detect_lib=fragment;Name=transcript_00152;compare_gene=not_related;associated_tss=NA
CP023154	ANNOgesic	transcript	32056	32182	.	+	.	Parent=CP023154_transcript152;associated_tss=NA;Name=transcript_00152;ID=CP023154_transcript152;compare_gene=not_related;detect_lib=fragment;compare_CDS=not_related;best_avg_coverage=16.929133858267715
CP023154	GenBank	CDS	32140	32883	.	-	1	protein_id=PRJNA382684:PFDSM3638_00135;Parent=PFDSM3638_00135.t01,CP023154_transcript119;Note=Derived by automated computational analysis using gene prediction method: Protein Homology.;product=metal-dependent hydrolase;Name=PFDSM3638_00135;transl_table=11;codon_start=1;translation=length.247;ID=PFDSM3638_00135.p01;inference=COORDINATES: similar to AA sequence:RefSeq:WP_011011154.1
CP023154	GenBank	gene	32140	32883	.	-	1	ID=PFDSM3638_00135;Parent=CP023154_transcript119;Name=PFDSM3638_00135
CP023154	GenBank	mRNA	32140	32883	.	-	1	ID=PFDSM3638_00135.t01;Parent=PFDSM3638_00135,CP023154_transcript119
CP023154	GenBank	exon	32140	32883	.	-	1	Parent=PFDSM3638_00135.t01,CP023154_transcript119
CP023154	ANNOgesic	terminator	32145	32157	.	-	.	Parent=CP023154_transcript119;method=TransTermHP;express=True;ID=CP023154_terminator12;coverage_decrease=True;associated_gene=PRJNA382684:PFDSM3638_00135;diff_coverage=FRAG_in_CP023154(high:764.0,low:370.0);Name=terminator_00012
CP023154	ANNOgesic	transcript	32227	32283	.	+	.	compare_CDS=not_related;best_avg_coverage=16.57894736842105;ID=CP023154_transcript153;detect_lib=fragment;Name=transcript_00153;compare_gene=not_related;associated_tss=NA
CP023154	ANNOgesic	transcript	32227	32283	.	+	.	Parent=CP023154_transcript153;associated_tss=NA;Name=transcript_00153;ID=CP023154_transcript153;compare_gene=not_related;detect_lib=fragment;compare_CDS=not_related;best_avg_coverage=16.57894736842105
CP023154	ANNOgesic	transcript	32457	32692	.	+	.	compare_CDS=not_related;best_avg_coverage=88.34322033898304;ID=CP023154_transcript154;detect_lib=fragment;Name=transcript_00154;compare_gene=not_related;associated_tss=NA
CP023154	ANNOgesic	transcript	32457	32692	.	+	.	Parent=CP023154_transcript154;associated_tss=NA;Name=transcript_00154;ID=CP023154_transcript154;compare_gene=not_related;detect_lib=fragment;compare_CDS=not_related;best_avg_coverage=88.34322033898304
CP023154	ANNOgesic	transcript	32719	32851	.	+	.	compare_CDS=not_related;best_avg_coverage=62.932330827067666;ID=CP023154_transcript155;detect_lib=fragment;Name=transcript_00155;compare_gene=not_related;associated_tss=NA
CP023154	ANNOgesic	transcript	32719	32851	.	+	.	Parent=CP023154_transcript155;associated_tss=NA;Name=transcript_00155;ID=CP023154_transcript155;compare_gene=not_related;detect_lib=fragment;compare_CDS=not_related;best_avg_coverage=62.932330827067666
CP023154	ANNOgesic	TSS	32895	32895	.	-	.	Parent=CP023154_transcript119;method=TSSpredator;Name=TSS:32895_r;libs=test;ID=CP023154_tss20;utr_length=Primary_12;associated_gene=PFDSM3638_00135;type=Primary
CP023154	ANNOgesic	transcript	32916	32981	.	+	.	compare_CDS=not_related;best_avg_coverage=14.772727272727273;ID=CP023154_transcript156;detect_lib=fragment;Name=transcript_00156;compare_gene=not_related;associated_tss=NA
CP023154	ANNOgesic	transcript	32916	32981	.	+	.	Parent=CP023154_transcript156;associated_tss=NA;Name=transcript_00156;ID=CP023154_transcript156;compare_gene=not_related;detect_lib=fragment;compare_CDS=not_related;best_avg_coverage=14.772727272727273
CP023154	GenBank	CDS	32948	35401	.	-	1	protein_id=PRJNA382684:PFDSM3638_00140;Parent=PFDSM3638_00140.t01,CP023154_transcript119;Note=Derived by automated computational analysis using gene prediction method: Protein Homology.;product=phosphoenolpyruvate synthase;Name=PFDSM3638_00140;transl_table=11;codon_start=1;translation=length.817;ID=PFDSM3638_00140.p01;inference=COORDINATES: similar to AA sequence:RefSeq:WP_011011155.1
CP023154	GenBank	gene	32948	35401	.	-	1	ID=PFDSM3638_00140;Parent=CP023154_transcript119;Name=PFDSM3638_00140
CP023154	GenBank	mRNA	32948	35401	.	-	1	ID=PFDSM3638_00140.t01;Parent=PFDSM3638_00140,CP023154_transcript119
CP023154	GenBank	exon	32948	35401	.	-	1	Parent=PFDSM3638_00140.t01,CP023154_transcript119
CP023154	ANNOgesic	transcript	33070	33479	.	+	.	compare_CDS=not_related;best_avg_coverage=52.99268292682927;ID=CP023154_transcript157;detect_lib=fragment;Name=transcript_00157;compare_gene=not_related;associated_tss=NA
CP023154	ANNOgesic	transcript	33070	33479	.	+	.	Parent=CP023154_transcript157;associated_tss=NA;Name=transcript_00157;ID=CP023154_transcript157;compare_gene=not_related;detect_lib=fragment;compare_CDS=not_related;best_avg_coverage=52.99268292682927
CP023154	ANNOgesic	transcript	33515	33686	.	+	.	compare_CDS=not_related;best_avg_coverage=77.88953488372093;ID=CP023154_transcript158;detect_lib=fragment;Name=transcript_00158;compare_gene=not_related;associated_tss=NA
CP023154	ANNOgesic	transcript	33515	33686	.	+	.	Parent=CP023154_transcript158;associated_tss=NA;Name=transcript_00158;ID=CP023154_transcript158;compare_gene=not_related;detect_lib=fragment;compare_CDS=not_related;best_avg_coverage=77.88953488372093
CP023154	ANNOgesic	transcript	33810	33968	.	+	.	compare_CDS=not_related;best_avg_coverage=29.666666666666668;ID=CP023154_transcript159;detect_lib=fragment;Name=transcript_00159;compare_gene=not_related;associated_tss=NA
CP023154	ANNOgesic	transcript	33810	33968	.	+	.	Parent=CP023154_transcript159;associated_tss=NA;Name=transcript_00159;ID=CP023154_transcript159;compare_gene=not_related;detect_lib=fragment;compare_CDS=not_related;best_avg_coverage=29.666666666666668
CP023154	ANNOgesic	transcript	34071	34113	.	+	.	compare_CDS=not_related;best_avg_coverage=21.0;ID=CP023154_transcript160;detect_lib=fragment;Name=transcript_00160;compare_gene=not_related;associated_tss=NA
CP023154	ANNOgesic	transcript	34071	34113	.	+	.	Parent=CP023154_transcript160;associated_tss=NA;Name=transcript_00160;ID=CP023154_transcript160;compare_gene=not_related;detect_lib=fragment;compare_CDS=not_related;best_avg_coverage=21.0
CP023154	ANNOgesic	transcript	34187	34362	.	+	.	compare_CDS=not_related;best_avg_coverage=40.27272727272727;ID=CP023154_transcript161;detect_lib=fragment;Name=transcript_00161;compare_gene=not_related;associated_tss=NA
CP023154	ANNOgesic	transcript	34187	34362	.	+	.	Parent=CP023154_transcript161;associated_tss=NA;Name=transcript_00161;ID=CP023154_transcript161;compare_gene=not_related;detect_lib=fragment;compare_CDS=not_related;best_avg_coverage=40.27272727272727
CP023154	ANNOgesic	TSS	34264	34264	.	-	.	Parent=CP023154_transcript119;method=TSSpredator;Name=TSS:34264_r;libs=test;ID=CP023154_tss21;utr_length=Internal_NA;associated_gene=PFDSM3638_00140;type=Internal
CP023154	ANNOgesic	transcript	34379	34596	.	+	.	compare_CDS=not_related;best_avg_coverage=35.440366972477065;ID=CP023154_transcript162;detect_lib=fragment;Name=transcript_00162;compare_gene=not_related;associated_tss=NA
CP023154	ANNOgesic	transcript	34379	34596	.	+	.	Parent=CP023154_transcript162;associated_tss=NA;Name=transcript_00162;ID=CP023154_transcript162;compare_gene=not_related;detect_lib=fragment;compare_CDS=not_related;best_avg_coverage=35.440366972477065
CP023154	ANNOgesic	transcript	34635	34670	.	+	.	compare_CDS=not_related;best_avg_coverage=14.944444444444445;ID=CP023154_transcript163;detect_lib=fragment;Name=transcript_00163;compare_gene=not_related;associated_tss=NA
CP023154	ANNOgesic	transcript	34635	34670	.	+	.	Parent=CP023154_transcript163;associated_tss=NA;Name=transcript_00163;ID=CP023154_transcript163;compare_gene=not_related;detect_lib=fragment;compare_CDS=not_related;best_avg_coverage=14.944444444444445
CP023154	ANNOgesic	transcript	34676	34824	.	+	.	compare_CDS=not_related;best_avg_coverage=23.812080536912752;ID=CP023154_transcript164;detect_lib=fragment;Name=transcript_00164;compare_gene=not_related;associated_tss=NA
CP023154	ANNOgesic	transcript	34676	34824	.	+	.	Parent=CP023154_transcript164;associated_tss=NA;Name=transcript_00164;ID=CP023154_transcript164;compare_gene=not_related;detect_lib=fragment;compare_CDS=not_related;best_avg_coverage=23.812080536912752
CP023154	ANNOgesic	transcript	34859	35069	.	+	.	compare_CDS=not_related;best_avg_coverage=36.63507109004739;ID=CP023154_transcript165;detect_lib=fragment;Name=transcript_00165;compare_gene=not_related;associated_tss=NA
CP023154	ANNOgesic	transcript	34859	35069	.	+	.	Parent=CP023154_transcript165;associated_tss=NA;Name=transcript_00165;ID=CP023154_transcript165;compare_gene=not_related;detect_lib=fragment;compare_CDS=not_related;best_avg_coverage=36.63507109004739
CP023154	ANNOgesic	transcript	35098	35227	.	+	.	compare_CDS=not_related;best_avg_coverage=28.984615384615385;ID=CP023154_transcript166;detect_lib=fragment;Name=transcript_00166;compare_gene=not_related;associated_tss=NA
CP023154	ANNOgesic	transcript	35098	35227	.	+	.	Parent=CP023154_transcript166;associated_tss=NA;Name=transcript_00166;ID=CP023154_transcript166;compare_gene=not_related;detect_lib=fragment;compare_CDS=not_related;best_avg_coverage=28.984615384615385
CP023154	ANNOgesic	transcript	35264	35312	.	+	.	compare_CDS=not_related;best_avg_coverage=16.20408163265306;ID=CP023154_transcript167;detect_lib=fragment;Name=transcript_00167;compare_gene=not_related;associated_tss=NA
CP023154	ANNOgesic	transcript	35264	35312	.	+	.	Parent=CP023154_transcript167;associated_tss=NA;Name=transcript_00167;ID=CP023154_transcript167;compare_gene=not_related;detect_lib=fragment;compare_CDS=not_related;best_avg_coverage=16.20408163265306
CP023154	ANNOgesic	transcript	35408	35503	.	+	.	compare_CDS=not_related;best_avg_coverage=48.09375;ID=CP023154_transcript168;detect_lib=fragment;Name=transcript_00168;compare_gene=not_related;associated_tss=NA
CP023154	ANNOgesic	transcript	35408	35503	.	+	.	Parent=CP023154_transcript168;associated_tss=NA;Name=transcript_00168;ID=CP023154_transcript168;compare_gene=not_related;detect_lib=fragment;compare_CDS=not_related;best_avg_coverage=48.09375
CP023154	ANNOgesic	TSS	35429	35429	.	-	.	Parent=CP023154_transcript119;method=TSSpredator;Name=TSS:35429_r;libs=test;ID=CP023154_tss22;utr_length=Primary_28;associated_gene=PFDSM3638_00140;type=Primary
CP023154	ANNOgesic	transcript	35511	35544	.	+	.	compare_CDS=not_related;best_avg_coverage=14.735294117647058;ID=CP023154_transcript169;detect_lib=fragment;Name=transcript_00169;compare_gene=not_related;associated_tss=NA
CP023154	ANNOgesic	transcript	35511	35544	.	+	.	Parent=CP023154_transcript169;associated_tss=NA;Name=transcript_00169;ID=CP023154_transcript169;compare_gene=not_related;detect_lib=fragment;compare_CDS=not_related;best_avg_coverage=14.735294117647058
CP023154	GenBank	CDS	35525	36910	.	-	1	protein_id=PRJNA382684:PFDSM3638_00145;Parent=PFDSM3638_00145.t01,CP023154_transcript119;Note=Derived by automated computational analysis using gene prediction method: Protein Homology.;product=glycosyltransferase;Name=PFDSM3638_00145;transl_table=11;codon_start=1;translation=length.461;ID=PFDSM3638_00145.p01;inference=COORDINATES: similar to AA sequence:RefSeq:WP_011011156.1
CP023154	GenBank	gene	35525	36910	.	-	1	ID=PFDSM3638_00145;Parent=CP023154_transcript119;Name=PFDSM3638_00145
CP023154	GenBank	mRNA	35525	36910	.	-	1	ID=PFDSM3638_00145.t01;Parent=PFDSM3638_00145,CP023154_transcript119
CP023154	GenBank	exon	35525	36910	.	-	1	Parent=PFDSM3638_00145.t01,CP023154_transcript119
CP023154	ANNOgesic	transcript	35554	35585	.	+	.	compare_CDS=not_related;best_avg_coverage=12.21875;ID=CP023154_transcript170;detect_lib=fragment;Name=transcript_00170;compare_gene=not_related;associated_tss=NA
CP023154	ANNOgesic	transcript	35554	35585	.	+	.	Parent=CP023154_transcript170;associated_tss=NA;Name=transcript_00170;ID=CP023154_transcript170;compare_gene=not_related;detect_lib=fragment;compare_CDS=not_related;best_avg_coverage=12.21875
CP023154	ANNOgesic	transcript	35629	35690	.	+	.	compare_CDS=not_related;best_avg_coverage=18.241935483870968;ID=CP023154_transcript171;detect_lib=fragment;Name=transcript_00171;compare_gene=not_related;associated_tss=NA
CP023154	ANNOgesic	transcript	35629	35690	.	+	.	Parent=CP023154_transcript171;associated_tss=NA;Name=transcript_00171;ID=CP023154_transcript171;compare_gene=not_related;detect_lib=fragment;compare_CDS=not_related;best_avg_coverage=18.241935483870968
CP023154	ANNOgesic	transcript	35762	35827	.	+	.	compare_CDS=not_related;best_avg_coverage=16.651515151515152;ID=CP023154_transcript172;detect_lib=fragment;Name=transcript_00172;compare_gene=not_related;associated_tss=NA
CP023154	ANNOgesic	transcript	35762	35827	.	+	.	Parent=CP023154_transcript172;associated_tss=NA;Name=transcript_00172;ID=CP023154_transcript172;compare_gene=not_related;detect_lib=fragment;compare_CDS=not_related;best_avg_coverage=16.651515151515152
CP023154	ANNOgesic	transcript	35983	36320	.	+	.	compare_CDS=not_related;best_avg_coverage=60.74556213017752;ID=CP023154_transcript173;detect_lib=fragment;Name=transcript_00173;compare_gene=not_related;associated_tss=NA
CP023154	ANNOgesic	transcript	35983	36320	.	+	.	Parent=CP023154_transcript173;associated_tss=NA;Name=transcript_00173;ID=CP023154_transcript173;compare_gene=not_related;detect_lib=fragment;compare_CDS=not_related;best_avg_coverage=60.74556213017752
CP023154	ANNOgesic	transcript	36351	36386	.	+	.	compare_CDS=not_related;best_avg_coverage=14.86111111111111;ID=CP023154_transcript174;detect_lib=fragment;Name=transcript_00174;compare_gene=not_related;associated_tss=NA
CP023154	ANNOgesic	transcript	36351	36386	.	+	.	Parent=CP023154_transcript174;associated_tss=NA;Name=transcript_00174;ID=CP023154_transcript174;compare_gene=not_related;detect_lib=fragment;compare_CDS=not_related;best_avg_coverage=14.86111111111111
CP023154	ANNOgesic	transcript	36404	36441	.	+	.	compare_CDS=not_related;best_avg_coverage=12.789473684210526;ID=CP023154_transcript175;detect_lib=fragment;Name=transcript_00175;compare_gene=not_related;associated_tss=NA
CP023154	ANNOgesic	transcript	36404	36441	.	+	.	Parent=CP023154_transcript175;associated_tss=NA;Name=transcript_00175;ID=CP023154_transcript175;compare_gene=not_related;detect_lib=fragment;compare_CDS=not_related;best_avg_coverage=12.789473684210526
CP023154	ANNOgesic	transcript	36465	36593	.	+	.	compare_CDS=not_related;best_avg_coverage=74.62015503875969;ID=CP023154_transcript176;detect_lib=fragment;Name=transcript_00176;compare_gene=not_related;associated_tss=NA
CP023154	ANNOgesic	transcript	36465	36593	.	+	.	Parent=CP023154_transcript176;associated_tss=NA;Name=transcript_00176;ID=CP023154_transcript176;compare_gene=not_related;detect_lib=fragment;compare_CDS=not_related;best_avg_coverage=74.62015503875969
CP023154	ANNOgesic	transcript	36625	36768	.	+	.	compare_CDS=not_related;best_avg_coverage=20.069444444444443;ID=CP023154_transcript177;detect_lib=fragment;Name=transcript_00177;compare_gene=not_related;associated_tss=NA
CP023154	ANNOgesic	transcript	36625	36768	.	+	.	Parent=CP023154_transcript177;associated_tss=NA;Name=transcript_00177;ID=CP023154_transcript177;compare_gene=not_related;detect_lib=fragment;compare_CDS=not_related;best_avg_coverage=20.069444444444443
CP023154	ANNOgesic	transcript	36779	37682	.	+	.	compare_CDS=not_related;best_avg_coverage=42.9358407079646;ID=CP023154_transcript178;detect_lib=fragment;Name=transcript_00178;compare_gene=not_related;associated_tss=TSS:36882_f
CP023154	ANNOgesic	transcript	36779	37682	.	+	.	Parent=CP023154_transcript178;associated_tss=TSS:36882_f;Name=transcript_00178;ID=CP023154_transcript178;compare_gene=not_related;detect_lib=fragment;compare_CDS=not_related;best_avg_coverage=42.9358407079646
CP023154	ANNOgesic	TSS	36882	36882	.	+	.	Parent=CP023154_transcript178;method=TSSpredator;Name=TSS:36882_f;libs=test;ID=CP023154_tss23;utr_length=Antisense_NA;associated_gene=PFDSM3638_00145;type=Antisense
CP023154	GenBank	CDS	36900	37934	.	-	1	protein_id=PRJNA382684:PFDSM3638_00150;Parent=PFDSM3638_00150.t01,CP023154_transcript119;Note=Derived by automated computational analysis using gene prediction method: Protein Homology.;product=hypothetical protein;Name=PFDSM3638_00150;transl_table=11;codon_start=1;translation=length.344;ID=PFDSM3638_00150.p01;inference=COORDINATES: similar to AA sequence:RefSeq:WP_011011157.1
CP023154	GenBank	gene	36900	37934	.	-	1	ID=PFDSM3638_00150;Parent=CP023154_transcript119;Name=PFDSM3638_00150
CP023154	GenBank	mRNA	36900	37934	.	-	1	ID=PFDSM3638_00150.t01;Parent=PFDSM3638_00150,CP023154_transcript119
CP023154	GenBank	exon	36900	37934	.	-	1	Parent=PFDSM3638_00150.t01,CP023154_transcript119
CP023154	ANNOgesic	TSS	36920	36920	.	-	.	Parent=CP023154_transcript119;method=TSSpredator;Name=TSS:36920_r;libs=test;ID=CP023154_tss24;utr_length=Primary_10,Internal_NA;associated_gene=PFDSM3638_00145,PFDSM3638_00150;type=Primary,Internal
CP023154	ANNOgesic	transcript	37828	38414	.	+	.	compare_CDS=not_related;best_avg_coverage=38.59625212947189;ID=CP023154_transcript179;detect_lib=fragment;Name=transcript_00179;compare_gene=not_related;associated_tss=NA
CP023154	ANNOgesic	transcript	37828	38414	.	+	.	Parent=CP023154_transcript179;associated_tss=NA;Name=transcript_00179;ID=CP023154_transcript179;compare_gene=not_related;detect_lib=fragment;compare_CDS=not_related;best_avg_coverage=38.59625212947189
CP023154	GenBank	CDS	37921	38889	.	-	1	protein_id=PRJNA382684:PFDSM3638_00155;Parent=PFDSM3638_00155.t01,CP023154_transcript119;Note=Derived by automated computational analysis using gene prediction method: Protein Homology.;product=hypothetical protein;Name=PFDSM3638_00155;transl_table=11;codon_start=1;translation=length.322;ID=PFDSM3638_00155.p01;inference=COORDINATES: similar to AA sequence:RefSeq:WP_011011158.1
CP023154	GenBank	gene	37921	38889	.	-	1	ID=PFDSM3638_00155;Parent=CP023154_transcript119;Name=PFDSM3638_00155
CP023154	GenBank	mRNA	37921	38889	.	-	1	ID=PFDSM3638_00155.t01;Parent=PFDSM3638_00155,CP023154_transcript119
CP023154	GenBank	exon	37921	38889	.	-	1	Parent=PFDSM3638_00155.t01,CP023154_transcript119
CP023154	ANNOgesic	transcript	38448	38693	.	+	.	compare_CDS=not_related;best_avg_coverage=31.235772357723576;ID=CP023154_transcript180;detect_lib=fragment;Name=transcript_00180;compare_gene=not_related;associated_tss=NA
CP023154	ANNOgesic	transcript	38448	38693	.	+	.	Parent=CP023154_transcript180;associated_tss=NA;Name=transcript_00180;ID=CP023154_transcript180;compare_gene=not_related;detect_lib=fragment;compare_CDS=not_related;best_avg_coverage=31.235772357723576
CP023154	ANNOgesic	transcript	38704	38752	.	+	.	compare_CDS=not_related;best_avg_coverage=14.244897959183673;ID=CP023154_transcript181;detect_lib=fragment;Name=transcript_00181;compare_gene=not_related;associated_tss=NA
CP023154	ANNOgesic	transcript	38704	38752	.	+	.	Parent=CP023154_transcript181;associated_tss=NA;Name=transcript_00181;ID=CP023154_transcript181;compare_gene=not_related;detect_lib=fragment;compare_CDS=not_related;best_avg_coverage=14.244897959183673
CP023154	ANNOgesic	transcript	38772	38819	.	+	.	compare_CDS=not_related;best_avg_coverage=13.791666666666666;ID=CP023154_transcript182;detect_lib=fragment;Name=transcript_00182;compare_gene=not_related;associated_tss=NA
CP023154	ANNOgesic	transcript	38772	38819	.	+	.	Parent=CP023154_transcript182;associated_tss=NA;Name=transcript_00182;ID=CP023154_transcript182;compare_gene=not_related;detect_lib=fragment;compare_CDS=not_related;best_avg_coverage=13.791666666666666
CP023154	ANNOgesic	transcript	38837	38912	.	+	.	compare_CDS=not_related;best_avg_coverage=32.75;ID=CP023154_transcript183;detect_lib=fragment;Name=transcript_00183;compare_gene=not_related;associated_tss=NA
CP023154	ANNOgesic	transcript	38837	38912	.	+	.	Parent=CP023154_transcript183;associated_tss=NA;Name=transcript_00183;ID=CP023154_transcript183;compare_gene=not_related;detect_lib=fragment;compare_CDS=not_related;best_avg_coverage=32.75
CP023154	GenBank	CDS	38889	39557	.	-	1	protein_id=PRJNA382684:PFDSM3638_00160;Parent=PFDSM3638_00160.t01,CP023154_transcript119;Note=Derived by automated computational analysis using gene prediction method: Protein Homology.;product=hypothetical protein;Name=PFDSM3638_00160;transl_table=11;codon_start=1;translation=length.222;ID=PFDSM3638_00160.p01;inference=COORDINATES: similar to AA sequence:RefSeq:WP_011011159.1
CP023154	GenBank	gene	38889	39557	.	-	1	ID=PFDSM3638_00160;Parent=CP023154_transcript119;Name=PFDSM3638_00160
CP023154	GenBank	mRNA	38889	39557	.	-	1	ID=PFDSM3638_00160.t01;Parent=PFDSM3638_00160,CP023154_transcript119
CP023154	GenBank	exon	38889	39557	.	-	1	Parent=PFDSM3638_00160.t01,CP023154_transcript119
CP023154	ANNOgesic	transcript	38919	38959	.	+	.	compare_CDS=not_related;best_avg_coverage=14.317073170731707;ID=CP023154_transcript184;detect_lib=fragment;Name=transcript_00184;compare_gene=not_related;associated_tss=NA
CP023154	ANNOgesic	transcript	38919	38959	.	+	.	Parent=CP023154_transcript184;associated_tss=NA;Name=transcript_00184;ID=CP023154_transcript184;compare_gene=not_related;detect_lib=fragment;compare_CDS=not_related;best_avg_coverage=14.317073170731707
CP023154	ANNOgesic	TSS	39075	39075	.	+	.	Parent=CP023154_transcript185;method=TSSpredator;Name=TSS:39075_f;libs=test;ID=CP023154_tss25;utr_length=Antisense_NA;associated_gene=PFDSM3638_00160;type=Antisense
CP023154	ANNOgesic	transcript	39075	39409	.	+	.	compare_CDS=not_related;best_avg_coverage=69.74328358208955;ID=CP023154_transcript185;detect_lib=fragment;Name=transcript_00185;compare_gene=not_related;associated_tss=TSS:39075_f
CP023154	ANNOgesic	transcript	39075	39409	.	+	.	Parent=CP023154_transcript185;associated_tss=TSS:39075_f;Name=transcript_00185;ID=CP023154_transcript185;compare_gene=not_related;detect_lib=fragment;compare_CDS=not_related;best_avg_coverage=69.74328358208955
CP023154	ANNOgesic	ncRNA	39075	39409	.	+	.	sRNA_hit=NA;overlap_percent=NA;with_TSS=TSS:39075_+;Name=sRNA_00116;promoter=MOTIF_1;with_term=NA;ID=CP023154_srna116;sRNA_type=antisense;nr_hit=NA;Parent=CP023154_transcript185;end_cleavage=NA;overlap_cds=NA;2d_energy=-0.1737
CP023154	ANNOgesic	transcript	39480	39543	.	+	.	compare_CDS=not_related;best_avg_coverage=14.96875;ID=CP023154_transcript186;detect_lib=fragment;Name=transcript_00186;compare_gene=not_related;associated_tss=NA
CP023154	ANNOgesic	transcript	39480	39543	.	+	.	Parent=CP023154_transcript186;associated_tss=NA;Name=transcript_00186;ID=CP023154_transcript186;compare_gene=not_related;detect_lib=fragment;compare_CDS=not_related;best_avg_coverage=14.96875
CP023154	ANNOgesic	TSS	39570	39570	.	-	.	Parent=CP023154_transcript119;method=TSSpredator;Name=TSS:39570_r;libs=test;ID=CP023154_tss26;utr_length=Primary_13,Antisense_NA;associated_gene=PFDSM3638_00160,PFDSM3638_00165;type=Primary,Antisense
CP023154	ANNOgesic	transcript	39612	40885	.	+	.	compare_CDS=cover;best_avg_coverage=537.2119309262166;associated_gene=PFDSM3638_00165;associated_CDS=PFDSM3638_00165;ID=CP023154_transcript187;detect_lib=fragment;Name=transcript_00187;compare_gene=cover;associated_tss=TSS:39613_f
CP023154	ANNOgesic	transcript	39612	40885	.	+	.	Parent=CP023154_transcript187;associated_tss=TSS:39613_f;associated_CDS=PFDSM3638_00165;Name=transcript_00187;ID=CP023154_transcript187;compare_gene=cover;associated_gene=PFDSM3638_00165;detect_lib=fragment;compare_CDS=cover;best_avg_coverage=537.2119309262166
CP023154	ANNOgesic	operon	39612	40885	.	+	.	ID=CP023154_Operon9;Parent=CP023154_transcript187;associated_gene=PFDSM3638_00165;Name=Operon9
CP023154	ANNOgesic	5UTR	39613	39613	.	+	.	Parent=CP023154_transcript187;associated_tss=TSS:39613_f;Name=5'UTR_00000;length=0;ID=CP023154_utr5_0;tss_type=Primary,Antisense;associated_gene=PFDSM3638_00165;associated_cds=PFDSM3638_00165
CP023154	ANNOgesic	TSS	39613	39613	.	+	.	Parent=CP023154_transcript187;method=TSSpredator;Name=TSS:39613_f;libs=test;ID=CP023154_tss27;utr_length=Primary_0,Antisense_NA;associated_gene=PFDSM3638_00165,PFDSM3638_00160;type=Primary,Antisense
CP023154	GenBank	CDS	39613	40335	.	+	1	protein_id=PRJNA382684:PFDSM3638_00165;ID=PFDSM3638_00165.p01;Note=Derived by automated computational analysis using gene prediction method: Protein Homology.;product=7-cyano-7-deazaguanine synthase;Name=queC;Parent=PFDSM3638_00165.t01,CP023154_transcript187;transl_table=11;codon_start=1;translation=length.240;locus_tag=PFDSM3638_00165;inference=COORDINATES: similar to AA sequence:RefSeq:WP_01101…
CP023154	GenBank	gene	39613	40335	.	+	1	ID=PFDSM3638_00165;Parent=CP023154_transcript187;locus_tag=PFDSM3638_00165;Name=queC
CP023154	GenBank	mRNA	39613	40335	.	+	1	ID=PFDSM3638_00165.t01;Parent=PFDSM3638_00165,CP023154_transcript187
CP023154	GenBank	exon	39613	40335	.	+	1	Parent=PFDSM3638_00165.t01,CP023154_transcript187
CP023154	ANNOgesic	transcript	39859	39884	.	-	.	compare_CDS=not_related;best_avg_coverage=12.615384615384615;ID=CP023154_transcript188;detect_lib=fragment;Name=transcript_00188;compare_gene=not_related;associated_tss=NA
CP023154	ANNOgesic	transcript	39859	39884	.	-	.	Parent=CP023154_transcript188;associated_tss=NA;Name=transcript_00188;ID=CP023154_transcript188;compare_gene=not_related;detect_lib=fragment;compare_CDS=not_related;best_avg_coverage=12.615384615384615
CP023154	ANNOgesic	transcript	39953	39978	.	-	.	compare_CDS=not_related;best_avg_coverage=15.153846153846153;ID=CP023154_transcript189;detect_lib=fragment;Name=transcript_00189;compare_gene=not_related;associated_tss=NA
CP023154	ANNOgesic	transcript	39953	39978	.	-	.	Parent=CP023154_transcript189;associated_tss=NA;Name=transcript_00189;ID=CP023154_transcript189;compare_gene=not_related;detect_lib=fragment;compare_CDS=not_related;best_avg_coverage=15.153846153846153
CP023154	ANNOgesic	transcript	40004	40050	.	-	.	compare_CDS=not_related;best_avg_coverage=14.25531914893617;ID=CP023154_transcript190;detect_lib=fragment;Name=transcript_00190;compare_gene=not_related;associated_tss=NA
CP023154	ANNOgesic	transcript	40004	40050	.	-	.	Parent=CP023154_transcript190;associated_tss=NA;Name=transcript_00190;ID=CP023154_transcript190;compare_gene=not_related;detect_lib=fragment;compare_CDS=not_related;best_avg_coverage=14.25531914893617
CP023154	ANNOgesic	terminator	40074	40100	.	-	.	Parent=CP023154_transcript191;method=TransTermHP;express=True;ID=CP023154_terminator13;coverage_decrease=True;associated_gene=PRJNA382684:PFDSM3638_00170;diff_coverage=plus_TEX_in_CP023154(high:40.0,low:18.0);Name=terminator_00013
CP023154	ANNOgesic	3UTR	40086	40319	.	-	.	Parent=CP023154_transcript191;Name=3'UTR_00003;length=233;ID=CP023154_utr3_3;associated_term=Terminator:40074-40100_-;associated_cds=PRJNA382684:PFDSM3638_00170
CP023154	ANNOgesic	transcript	40086	46516	.	-	.	compare_CDS=cover,cover,cover,cover,cover,cover,cover,cover;best_avg_coverage=1129.776084590266;associated_gene=PFDSM3638_00170,PFDSM3638_00175,PFDSM3638_00180,PFDSM3638_00185,PFDSM3638_00190,PFDSM3638_00195,PFDSM3638_00200,PFDSM3638_00205;associated_CDS=PRJNA382684:PFDSM3638_00170,PRJNA382684:PFDSM3638_00175,PRJNA382684:PFDSM3638_00180,PRJNA382684:PFDSM3638_00185,PRJNA382684:PFDSM3638_00190,PRJN…
CP023154	ANNOgesic	transcript	40086	46516	.	-	.	Parent=CP023154_transcript191;associated_tss=TSS:45422_r,TSS:46074_r,TSS:46490_r;associated_CDS=PRJNA382684:PFDSM3638_00170,PRJNA382684:PFDSM3638_00175,PRJNA382684:PFDSM3638_00180,PRJNA382684:PFDSM3638_00185,PRJNA382684:PFDSM3638_00190,PRJNA382684:PFDSM3638_00195,PRJNA382684:PFDSM3638_00200,PRJNA382684:PFDSM3638_00205;Name=transcript_00191;ID=CP023154_transcript191;compare_gene=cover,cover,cover,…
CP023154	ANNOgesic	operon	40086	46516	.	-	.	ID=CP023154_Operon10;Parent=CP023154_transcript191;associated_gene=gene:40319-41224_r,gene:41225-41512_r,gene:41472-42131_r,gene:42128-42721_r,gene:42718-45228_r,gene:45237-45704_r,gene:45713-46048_r,gene:46111-46479_r;Name=Operon10
CP023154	GenBank	CDS	40319	41224	.	-	1	protein_id=PRJNA382684:PFDSM3638_00170;Parent=PFDSM3638_00170.t01,CP023154_transcript191;Note=Derived by automated computational analysis using gene prediction method: Protein Homology.;product=DNA cytosine methyltransferase;Name=PFDSM3638_00170;transl_table=11;codon_start=1;translation=length.301;ID=PFDSM3638_00170.p01;inference=COORDINATES: similar to AA sequence:RefSeq:WP_011011161.1
CP023154	GenBank	gene	40319	41224	.	-	1	ID=PFDSM3638_00170;Parent=CP023154_transcript191;Name=PFDSM3638_00170
CP023154	GenBank	mRNA	40319	41224	.	-	1	ID=PFDSM3638_00170.t01;Parent=PFDSM3638_00170,CP023154_transcript191
CP023154	GenBank	exon	40319	41224	.	-	1	Parent=PFDSM3638_00170.t01,CP023154_transcript191
CP023154	ANNOgesic	terminator	40742	40752	.	+	.	Parent=CP023154_transcript187;method=TransTermHP;express=True;ID=CP023154_terminator14;coverage_decrease=True;associated_gene=PFDSM3638_00165;diff_coverage=FRAG_in_CP023154(high:63.0,low:30.0);Name=terminator_00014
CP023154	ANNOgesic	transcript	40904	40959	.	+	.	compare_CDS=not_related;best_avg_coverage=18.267857142857142;ID=CP023154_transcript192;detect_lib=fragment;Name=transcript_00192;compare_gene=not_related;associated_tss=NA
CP023154	ANNOgesic	transcript	40904	40959	.	+	.	Parent=CP023154_transcript192;associated_tss=NA;Name=transcript_00192;ID=CP023154_transcript192;compare_gene=not_related;detect_lib=fragment;compare_CDS=not_related;best_avg_coverage=18.267857142857142
CP023154	ANNOgesic	transcript	41004	41125	.	+	.	compare_CDS=not_related;best_avg_coverage=46.50819672131148;ID=CP023154_transcript193;detect_lib=fragment;Name=transcript_00193;compare_gene=not_related;associated_tss=NA
CP023154	ANNOgesic	transcript	41004	41125	.	+	.	Parent=CP023154_transcript193;associated_tss=NA;Name=transcript_00193;ID=CP023154_transcript193;compare_gene=not_related;detect_lib=fragment;compare_CDS=not_related;best_avg_coverage=46.50819672131148
CP023154	ANNOgesic	transcript	41178	41273	.	+	.	compare_CDS=not_related;best_avg_coverage=32.3125;ID=CP023154_transcript194;detect_lib=fragment;Name=transcript_00194;compare_gene=not_related;associated_tss=NA
CP023154	ANNOgesic	transcript	41178	41273	.	+	.	Parent=CP023154_transcript194;associated_tss=NA;Name=transcript_00194;ID=CP023154_transcript194;compare_gene=not_related;detect_lib=fragment;compare_CDS=not_related;best_avg_coverage=32.3125
CP023154	GenBank	CDS	41225	41512	.	-	1	protein_id=PRJNA382684:PFDSM3638_00175;Parent=PFDSM3638_00175.t01,CP023154_transcript191;Note=Derived by automated computational analysis using gene prediction method: Protein Homology.;product=DNA-directed RNA polymerase subunit L;Name=PFDSM3638_00175;transl_table=11;codon_start=1;translation=length.95;ID=PFDSM3638_00175.p01;inference=COORDINATES: similar to AA sequence:RefSeq:WP_011011162.1
CP023154	GenBank	gene	41225	41512	.	-	1	ID=PFDSM3638_00175;Parent=CP023154_transcript191;Name=PFDSM3638_00175
CP023154	GenBank	mRNA	41225	41512	.	-	1	ID=PFDSM3638_00175.t01;Parent=PFDSM3638_00175,CP023154_transcript191
CP023154	GenBank	exon	41225	41512	.	-	1	Parent=PFDSM3638_00175.t01,CP023154_transcript191
CP023154	ANNOgesic	transcript	41289	41382	.	+	.	compare_CDS=not_related;best_avg_coverage=19.627659574468087;ID=CP023154_transcript195;detect_lib=fragment;Name=transcript_00195;compare_gene=not_related;associated_tss=NA
CP023154	ANNOgesic	transcript	41289	41382	.	+	.	Parent=CP023154_transcript195;associated_tss=NA;Name=transcript_00195;ID=CP023154_transcript195;compare_gene=not_related;detect_lib=fragment;compare_CDS=not_related;best_avg_coverage=19.627659574468087
CP023154	GenBank	CDS	41472	42131	.	-	1	protein_id=PRJNA382684:PFDSM3638_00180;Parent=PFDSM3638_00180.t01,CP023154_transcript191;Note=Derived by automated computational analysis using gene prediction method: Protein Homology.;product=DUF2067 domain-containing protein;Name=PFDSM3638_00180;transl_table=11;codon_start=1;translation=length.219;ID=PFDSM3638_00180.p01;inference=COORDINATES: similar to AA sequence:RefSeq:WP_011011163.1
CP023154	GenBank	gene	41472	42131	.	-	1	ID=PFDSM3638_00180;Parent=CP023154_transcript191;Name=PFDSM3638_00180
CP023154	GenBank	mRNA	41472	42131	.	-	1	ID=PFDSM3638_00180.t01;Parent=PFDSM3638_00180,CP023154_transcript191
CP023154	GenBank	exon	41472	42131	.	-	1	Parent=PFDSM3638_00180.t01,CP023154_transcript191
CP023154	ANNOgesic	transcript	41632	41758	.	+	.	compare_CDS=not_related;best_avg_coverage=28.10236220472441;ID=CP023154_transcript196;detect_lib=fragment;Name=transcript_00196;compare_gene=not_related;associated_tss=NA
CP023154	ANNOgesic	transcript	41632	41758	.	+	.	Parent=CP023154_transcript196;associated_tss=NA;Name=transcript_00196;ID=CP023154_transcript196;compare_gene=not_related;detect_lib=fragment;compare_CDS=not_related;best_avg_coverage=28.10236220472441
CP023154	ANNOgesic	transcript	41879	41905	.	+	.	compare_CDS=not_related;best_avg_coverage=14.88888888888889;ID=CP023154_transcript197;detect_lib=fragment;Name=transcript_00197;compare_gene=not_related;associated_tss=NA
CP023154	ANNOgesic	transcript	41879	41905	.	+	.	Parent=CP023154_transcript197;associated_tss=NA;Name=transcript_00197;ID=CP023154_transcript197;compare_gene=not_related;detect_lib=fragment;compare_CDS=not_related;best_avg_coverage=14.88888888888889
CP023154	ANNOgesic	transcript	41925	42007	.	+	.	compare_CDS=not_related;best_avg_coverage=112.49397590361446;ID=CP023154_transcript198;detect_lib=fragment;Name=transcript_00198;compare_gene=not_related;associated_tss=NA
CP023154	ANNOgesic	transcript	41925	42007	.	+	.	Parent=CP023154_transcript198;associated_tss=NA;Name=transcript_00198;ID=CP023154_transcript198;compare_gene=not_related;detect_lib=fragment;compare_CDS=not_related;best_avg_coverage=112.49397590361446
CP023154	ANNOgesic	transcript	42032	42124	.	+	.	compare_CDS=not_related;best_avg_coverage=33.56989247311828;ID=CP023154_transcript199;detect_lib=fragment;Name=transcript_00199;compare_gene=not_related;associated_tss=NA
CP023154	ANNOgesic	transcript	42032	42124	.	+	.	Parent=CP023154_transcript199;associated_tss=NA;Name=transcript_00199;ID=CP023154_transcript199;compare_gene=not_related;detect_lib=fragment;compare_CDS=not_related;best_avg_coverage=33.56989247311828
CP023154	GenBank	CDS	42128	42721	.	-	1	protein_id=PRJNA382684:PFDSM3638_00185;Parent=PFDSM3638_00185.t01,CP023154_transcript191;Note=Derived by automated computational analysis using gene prediction method: Protein Homology.;product=RNA-binding protein;Name=PFDSM3638_00185;transl_table=11;codon_start=1;translation=length.197;ID=PFDSM3638_00185.p01;inference=COORDINATES: similar to AA sequence:RefSeq:WP_011011164.1
CP023154	GenBank	gene	42128	42721	.	-	1	ID=PFDSM3638_00185;Parent=CP023154_transcript191;Name=PFDSM3638_00185
CP023154	GenBank	mRNA	42128	42721	.	-	1	ID=PFDSM3638_00185.t01;Parent=PFDSM3638_00185,CP023154_transcript191
CP023154	GenBank	exon	42128	42721	.	-	1	Parent=PFDSM3638_00185.t01,CP023154_transcript191
CP023154	ANNOgesic	transcript	42146	42187	.	+	.	compare_CDS=not_related;best_avg_coverage=13.357142857142858;ID=CP023154_transcript200;detect_lib=fragment;Name=transcript_00200;compare_gene=not_related;associated_tss=NA
CP023154	ANNOgesic	transcript	42146	42187	.	+	.	Parent=CP023154_transcript200;associated_tss=NA;Name=transcript_00200;ID=CP023154_transcript200;compare_gene=not_related;detect_lib=fragment;compare_CDS=not_related;best_avg_coverage=13.357142857142858
CP023154	ANNOgesic	transcript	42195	42250	.	+	.	compare_CDS=not_related;best_avg_coverage=15.285714285714286;ID=CP023154_transcript201;detect_lib=fragment;Name=transcript_00201;compare_gene=not_related;associated_tss=NA
CP023154	ANNOgesic	transcript	42195	42250	.	+	.	Parent=CP023154_transcript201;associated_tss=NA;Name=transcript_00201;ID=CP023154_transcript201;compare_gene=not_related;detect_lib=fragment;compare_CDS=not_related;best_avg_coverage=15.285714285714286
CP023154	ANNOgesic	transcript	42458	42556	.	+	.	compare_CDS=not_related;best_avg_coverage=21.626262626262626;ID=CP023154_transcript202;detect_lib=fragment;Name=transcript_00202;compare_gene=not_related;associated_tss=NA
CP023154	ANNOgesic	transcript	42458	42556	.	+	.	Parent=CP023154_transcript202;associated_tss=NA;Name=transcript_00202;ID=CP023154_transcript202;compare_gene=not_related;detect_lib=fragment;compare_CDS=not_related;best_avg_coverage=21.626262626262626
CP023154	ANNOgesic	transcript	42582	42658	.	+	.	compare_CDS=not_related;best_avg_coverage=44.33766233766234;ID=CP023154_transcript203;detect_lib=fragment;Name=transcript_00203;compare_gene=not_related;associated_tss=NA
CP023154	ANNOgesic	transcript	42582	42658	.	+	.	Parent=CP023154_transcript203;associated_tss=NA;Name=transcript_00203;ID=CP023154_transcript203;compare_gene=not_related;detect_lib=fragment;compare_CDS=not_related;best_avg_coverage=44.33766233766234
CP023154	ANNOgesic	transcript	42680	42770	.	+	.	compare_CDS=not_related;best_avg_coverage=28.285714285714285;ID=CP023154_transcript204;detect_lib=fragment;Name=transcript_00204;compare_gene=not_related;associated_tss=NA
CP023154	ANNOgesic	transcript	42680	42770	.	+	.	Parent=CP023154_transcript204;associated_tss=NA;Name=transcript_00204;ID=CP023154_transcript204;compare_gene=not_related;detect_lib=fragment;compare_CDS=not_related;best_avg_coverage=28.285714285714285
CP023154	GenBank	CDS	42718	45228	.	-	1	protein_id=PRJNA382684:PFDSM3638_00190;Parent=PFDSM3638_00190.t01,CP023154_transcript191;Note=Derived by automated computational analysis using gene prediction method: Protein Homology.;product=RNA helicase;Name=PFDSM3638_00190;transl_table=11;codon_start=1;translation=length.836;ID=PFDSM3638_00190.p01;inference=COORDINATES: similar to AA sequence:RefSeq:WP_011011165.1
CP023154	GenBank	gene	42718	45228	.	-	1	ID=PFDSM3638_00190;Parent=CP023154_transcript191;Name=PFDSM3638_00190
CP023154	GenBank	mRNA	42718	45228	.	-	1	ID=PFDSM3638_00190.t01;Parent=PFDSM3638_00190,CP023154_transcript191
CP023154	GenBank	exon	42718	45228	.	-	1	Parent=PFDSM3638_00190.t01,CP023154_transcript191
CP023154	ANNOgesic	transcript	42804	42881	.	+	.	compare_CDS=not_related;best_avg_coverage=14.320512820512821;ID=CP023154_transcript205;detect_lib=fragment;Name=transcript_00205;compare_gene=not_related;associated_tss=NA
CP023154	ANNOgesic	transcript	42804	42881	.	+	.	Parent=CP023154_transcript205;associated_tss=NA;Name=transcript_00205;ID=CP023154_transcript205;compare_gene=not_related;detect_lib=fragment;compare_CDS=not_related;best_avg_coverage=14.320512820512821
CP023154	ANNOgesic	transcript	42922	43034	.	+	.	compare_CDS=not_related;best_avg_coverage=300.2212389380531;ID=CP023154_transcript206;detect_lib=fragment;Name=transcript_00206;compare_gene=not_related;associated_tss=NA
CP023154	ANNOgesic	transcript	42922	43034	.	+	.	Parent=CP023154_transcript206;associated_tss=NA;Name=transcript_00206;ID=CP023154_transcript206;compare_gene=not_related;detect_lib=fragment;compare_CDS=not_related;best_avg_coverage=300.2212389380531
CP023154	ANNOgesic	transcript	43163	43392	.	+	.	compare_CDS=not_related;best_avg_coverage=47.32608695652174;ID=CP023154_transcript207;detect_lib=fragment;Name=transcript_00207;compare_gene=not_related;associated_tss=NA
CP023154	ANNOgesic	transcript	43163	43392	.	+	.	Parent=CP023154_transcript207;associated_tss=NA;Name=transcript_00207;ID=CP023154_transcript207;compare_gene=not_related;detect_lib=fragment;compare_CDS=not_related;best_avg_coverage=47.32608695652174
CP023154	ANNOgesic	transcript	43398	43997	.	+	.	compare_CDS=not_related;best_avg_coverage=33.083333333333336;ID=CP023154_transcript208;detect_lib=fragment;Name=transcript_00208;compare_gene=not_related;associated_tss=NA
CP023154	ANNOgesic	transcript	43398	43997	.	+	.	Parent=CP023154_transcript208;associated_tss=NA;Name=transcript_00208;ID=CP023154_transcript208;compare_gene=not_related;detect_lib=fragment;compare_CDS=not_related;best_avg_coverage=33.083333333333336
CP023154	ANNOgesic	transcript	44003	44127	.	+	.	compare_CDS=not_related;best_avg_coverage=29.656;ID=CP023154_transcript209;detect_lib=fragment;Name=transcript_00209;compare_gene=not_related;associated_tss=NA
CP023154	ANNOgesic	transcript	44003	44127	.	+	.	Parent=CP023154_transcript209;associated_tss=NA;Name=transcript_00209;ID=CP023154_transcript209;compare_gene=not_related;detect_lib=fragment;compare_CDS=not_related;best_avg_coverage=29.656
CP023154	ANNOgesic	transcript	44162	44416	.	+	.	compare_CDS=not_related;best_avg_coverage=30.105882352941176;ID=CP023154_transcript210;detect_lib=fragment;Name=transcript_00210;compare_gene=not_related;associated_tss=NA
CP023154	ANNOgesic	transcript	44162	44416	.	+	.	Parent=CP023154_transcript210;associated_tss=NA;Name=transcript_00210;ID=CP023154_transcript210;compare_gene=not_related;detect_lib=fragment;compare_CDS=not_related;best_avg_coverage=30.105882352941176
CP023154	ANNOgesic	transcript	44484	44507	.	+	.	compare_CDS=not_related;best_avg_coverage=12.083333333333334;ID=CP023154_transcript211;detect_lib=fragment;Name=transcript_00211;compare_gene=not_related;associated_tss=NA
CP023154	ANNOgesic	transcript	44484	44507	.	+	.	Parent=CP023154_transcript211;associated_tss=NA;Name=transcript_00211;ID=CP023154_transcript211;compare_gene=not_related;detect_lib=fragment;compare_CDS=not_related;best_avg_coverage=12.083333333333334
CP023154	ANNOgesic	transcript	44519	44676	.	+	.	compare_CDS=not_related;best_avg_coverage=54.41772151898734;ID=CP023154_transcript212;detect_lib=fragment;Name=transcript_00212;compare_gene=not_related;associated_tss=NA
CP023154	ANNOgesic	transcript	44519	44676	.	+	.	Parent=CP023154_transcript212;associated_tss=NA;Name=transcript_00212;ID=CP023154_transcript212;compare_gene=not_related;detect_lib=fragment;compare_CDS=not_related;best_avg_coverage=54.41772151898734
CP023154	ANNOgesic	transcript	45030	45138	.	+	.	compare_CDS=not_related;best_avg_coverage=15.889908256880734;ID=CP023154_transcript213;detect_lib=fragment;Name=transcript_00213;compare_gene=not_related;associated_tss=NA
CP023154	ANNOgesic	transcript	45030	45138	.	+	.	Parent=CP023154_transcript213;associated_tss=NA;Name=transcript_00213;ID=CP023154_transcript213;compare_gene=not_related;detect_lib=fragment;compare_CDS=not_related;best_avg_coverage=15.889908256880734
CP023154	GenBank	CDS	45237	45704	.	-	1	protein_id=PRJNA382684:PFDSM3638_00195;Parent=PFDSM3638_00195.t01,CP023154_transcript191;Note=Derived by automated computational analysis using gene prediction method: Protein Homology.;product=transcriptional regulator;Name=PFDSM3638_00195;transl_table=11;codon_start=1;translation=length.155;ID=PFDSM3638_00195.p01;inference=COORDINATES: similar to AA sequence:RefSeq:WP_011011166.1
CP023154	GenBank	gene	45237	45704	.	-	1	ID=PFDSM3638_00195;Parent=CP023154_transcript191;Name=PFDSM3638_00195
CP023154	GenBank	mRNA	45237	45704	.	-	1	ID=PFDSM3638_00195.t01;Parent=PFDSM3638_00195,CP023154_transcript191
CP023154	GenBank	exon	45237	45704	.	-	1	Parent=PFDSM3638_00195.t01,CP023154_transcript191
CP023154	ANNOgesic	TSS	45336	45336	.	+	.	Parent=CP023154_transcript214;method=TSSpredator;Name=TSS:45336_f;libs=test;ID=CP023154_tss28;utr_length=Antisense_NA;associated_gene=PFDSM3638_00195;type=Antisense
CP023154	ANNOgesic	transcript	45336	45711	.	+	.	compare_CDS=not_related;best_avg_coverage=70.67553191489361;ID=CP023154_transcript214;detect_lib=fragment;Name=transcript_00214;compare_gene=not_related;associated_tss=TSS:45336_f,TSS:45360_f,TSS:45475_f
CP023154	ANNOgesic	transcript	45336	45711	.	+	.	Parent=CP023154_transcript214;associated_tss=TSS:45336_f,TSS:45360_f,TSS:45475_f;Name=transcript_00214;ID=CP023154_transcript214;compare_gene=not_related;detect_lib=fragment;compare_CDS=not_related;best_avg_coverage=70.67553191489361
CP023154	ANNOgesic	ncRNA	45336	45728	.	+	.	sRNA_hit=NA;overlap_percent=NA;with_TSS=TSS:45336_+,TSS:45360_+,TSS:45475_+;Name=sRNA_00132;promoter=MOTIF_1,MOTIF_1,MOTIF_1;with_term=NA;ID=CP023154_srna132;sRNA_type=antisense;nr_hit=NA;Parent=CP023154_transcript214;end_cleavage=NA;overlap_cds=NA;2d_energy=-0.1631
CP023154	ANNOgesic	TSS	45360	45360	.	+	.	Parent=CP023154_transcript214;method=TSSpredator;Name=TSS:45360_f;libs=test;ID=CP023154_tss29;utr_length=Antisense_NA;associated_gene=PFDSM3638_00195;type=Antisense
CP023154	ANNOgesic	TSS	45422	45422	.	-	.	Parent=CP023154_transcript191;method=TSSpredator;Name=TSS:45422_r;libs=test;ID=CP023154_tss30;utr_length=Primary_194,Internal_NA;associated_gene=PFDSM3638_00190,PFDSM3638_00195;type=Primary,Internal
CP023154	ANNOgesic	TSS	45475	45475	.	+	.	Parent=CP023154_transcript214;method=TSSpredator;Name=TSS:45475_f;libs=test;ID=CP023154_tss31;utr_length=Antisense_NA;associated_gene=PFDSM3638_00195;type=Antisense
CP023154	GenBank	CDS	45713	46048	.	-	1	protein_id=PRJNA382684:PFDSM3638_00200;Parent=PFDSM3638_00200.t01,CP023154_transcript191;Note=Derived by automated computational analysis using gene prediction method: Protein Homology.;product=transcriptional regulator;Name=PFDSM3638_00200;transl_table=11;codon_start=1;translation=length.111;ID=PFDSM3638_00200.p01;inference=COORDINATES: similar to AA sequence:RefSeq:WP_011011167.1
CP023154	GenBank	gene	45713	46048	.	-	1	ID=PFDSM3638_00200;Parent=CP023154_transcript191;Name=PFDSM3638_00200
CP023154	GenBank	mRNA	45713	46048	.	-	1	ID=PFDSM3638_00200.t01;Parent=PFDSM3638_00200,CP023154_transcript191
CP023154	GenBank	exon	45713	46048	.	-	1	Parent=PFDSM3638_00200.t01,CP023154_transcript191
CP023154	ANNOgesic	transcript	45786	45911	.	+	.	compare_CDS=not_related;best_avg_coverage=72.53174603174604;ID=CP023154_transcript215;detect_lib=fragment;Name=transcript_00215;compare_gene=not_related;associated_tss=NA
CP023154	ANNOgesic	transcript	45786	45911	.	+	.	Parent=CP023154_transcript215;associated_tss=NA;Name=transcript_00215;ID=CP023154_transcript215;compare_gene=not_related;detect_lib=fragment;compare_CDS=not_related;best_avg_coverage=72.53174603174604
CP023154	ANNOgesic	transcript	45975	46069	.	+	.	compare_CDS=not_related;best_avg_coverage=20.4;ID=CP023154_transcript216;detect_lib=fragment;Name=transcript_00216;compare_gene=not_related;associated_tss=NA
CP023154	ANNOgesic	transcript	45975	46069	.	+	.	Parent=CP023154_transcript216;associated_tss=NA;Name=transcript_00216;ID=CP023154_transcript216;compare_gene=not_related;detect_lib=fragment;compare_CDS=not_related;best_avg_coverage=20.4
CP023154	ANNOgesic	TSS	46074	46074	.	-	.	Parent=CP023154_transcript191;method=TSSpredator;Name=TSS:46074_r;libs=test;ID=CP023154_tss32;utr_length=Primary_26;associated_gene=PFDSM3638_00200;type=Primary
CP023154	ANNOgesic	terminator	46098	46114	.	-	.	Parent=CP023154_transcript191;method=TransTermHP;express=True;ID=CP023154_terminator15;coverage_decrease=True;associated_gene=PRJNA382684:PFDSM3638_00205;diff_coverage=FRAG_in_CP023154(high:840.0,low:346.0);Name=terminator_00015
CP023154	GenBank	CDS	46111	46479	.	-	1	protein_id=PRJNA382684:PFDSM3638_00205;Parent=PFDSM3638_00205.t01,CP023154_transcript191;Note=Derived by automated computational analysis using gene prediction method: Protein Homology.;product=cupin domain-containing protein;Name=PFDSM3638_00205;transl_table=11;codon_start=1;translation=length.122;ID=PFDSM3638_00205.p01;inference=COORDINATES: similar to AA sequence:RefSeq:WP_011011168.1
CP023154	GenBank	gene	46111	46479	.	-	1	ID=PFDSM3638_00205;Parent=CP023154_transcript191;Name=PFDSM3638_00205
CP023154	GenBank	mRNA	46111	46479	.	-	1	ID=PFDSM3638_00205.t01;Parent=PFDSM3638_00205,CP023154_transcript191
CP023154	GenBank	exon	46111	46479	.	-	1	Parent=PFDSM3638_00205.t01,CP023154_transcript191
CP023154	ANNOgesic	transcript	46136	46386	.	+	.	compare_CDS=not_related;best_avg_coverage=54.45019920318725;ID=CP023154_transcript217;detect_lib=fragment;Name=transcript_00217;compare_gene=not_related;associated_tss=NA
CP023154	ANNOgesic	transcript	46136	46386	.	+	.	Parent=CP023154_transcript217;associated_tss=NA;Name=transcript_00217;ID=CP023154_transcript217;compare_gene=not_related;detect_lib=fragment;compare_CDS=not_related;best_avg_coverage=54.45019920318725
CP023154	ANNOgesic	transcript	46404	46510	.	+	.	compare_CDS=not_related;best_avg_coverage=37.299065420560744;ID=CP023154_transcript218;detect_lib=fragment;Name=transcript_00218;compare_gene=not_related;associated_tss=NA
CP023154	ANNOgesic	transcript	46404	46510	.	+	.	Parent=CP023154_transcript218;associated_tss=NA;Name=transcript_00218;ID=CP023154_transcript218;compare_gene=not_related;detect_lib=fragment;compare_CDS=not_related;best_avg_coverage=37.299065420560744
CP023154	ANNOgesic	TSS	46490	46490	.	-	.	Parent=CP023154_transcript191;method=TSSpredator;Name=TSS:46490_r;libs=test;ID=CP023154_tss33;utr_length=Primary_11,Antisense_NA;associated_gene=PFDSM3638_00205,PFDSM3638_00210;type=Primary,Antisense
CP023154	ANNOgesic	transcript	46529	46565	.	-	.	compare_CDS=not_related;best_avg_coverage=14.405405405405405;ID=CP023154_transcript219;detect_lib=fragment;Name=transcript_00219;compare_gene=not_related;associated_tss=NA
CP023154	ANNOgesic	transcript	46529	46565	.	-	.	Parent=CP023154_transcript219;associated_tss=NA;Name=transcript_00219;ID=CP023154_transcript219;compare_gene=not_related;detect_lib=fragment;compare_CDS=not_related;best_avg_coverage=14.405405405405405
CP023154	ANNOgesic	transcript	46541	48915	.	+	.	compare_CDS=cover;best_avg_coverage=353.79663157894737;associated_gene=PFDSM3638_00210;associated_CDS=PRJNA382684:PFDSM3638_00210;ID=CP023154_transcript220;detect_lib=fragment;Name=transcript_00220;compare_gene=cover;associated_tss=NA
CP023154	ANNOgesic	transcript	46541	48915	.	+	.	Parent=CP023154_transcript220;associated_tss=NA;associated_CDS=PRJNA382684:PFDSM3638_00210;Name=transcript_00220;ID=CP023154_transcript220;compare_gene=cover;associated_gene=PFDSM3638_00210;detect_lib=fragment;compare_CDS=cover;best_avg_coverage=353.79663157894737
CP023154	ANNOgesic	operon	46541	48915	.	+	.	ID=CP023154_Operon11;Parent=CP023154_transcript220;associated_gene=gene:46551-48203_f;Name=Operon11
CP023154	GenBank	CDS	46551	48203	.	+	1	protein_id=PRJNA382684:PFDSM3638_00210;Parent=PFDSM3638_00210.t01,CP023154_transcript220;Note=Derived by automated computational analysis using gene prediction method: Protein Homology.;product=DUF4910 domain-containing protein;Name=PFDSM3638_00210;transl_table=11;codon_start=1;translation=length.550;ID=PFDSM3638_00210.p01;inference=COORDINATES: similar to AA sequence:RefSeq:WP_014835487.1
CP023154	GenBank	gene	46551	48203	.	+	1	ID=PFDSM3638_00210;Parent=CP023154_transcript220;Name=PFDSM3638_00210
CP023154	GenBank	mRNA	46551	48203	.	+	1	ID=PFDSM3638_00210.t01;Parent=PFDSM3638_00210,CP023154_transcript220
CP023154	GenBank	exon	46551	48203	.	+	1	Parent=PFDSM3638_00210.t01,CP023154_transcript220
CP023154	ANNOgesic	transcript	46574	46630	.	-	.	compare_CDS=not_related;best_avg_coverage=16.54385964912281;ID=CP023154_transcript221;detect_lib=fragment;Name=transcript_00221;compare_gene=not_related;associated_tss=NA
CP023154	ANNOgesic	transcript	46574	46630	.	-	.	Parent=CP023154_transcript221;associated_tss=NA;Name=transcript_00221;ID=CP023154_transcript221;compare_gene=not_related;detect_lib=fragment;compare_CDS=not_related;best_avg_coverage=16.54385964912281
CP023154	ANNOgesic	transcript	46856	46937	.	-	.	compare_CDS=not_related;best_avg_coverage=615.7073170731708;ID=CP023154_transcript222;detect_lib=fragment;Name=transcript_00222;compare_gene=not_related;associated_tss=NA
CP023154	ANNOgesic	transcript	46856	46937	.	-	.	Parent=CP023154_transcript222;associated_tss=NA;Name=transcript_00222;ID=CP023154_transcript222;compare_gene=not_related;detect_lib=fragment;compare_CDS=not_related;best_avg_coverage=615.7073170731708
CP023154	ANNOgesic	transcript	47035	47081	.	-	.	compare_CDS=not_related;best_avg_coverage=15.0;ID=CP023154_transcript223;detect_lib=fragment;Name=transcript_00223;compare_gene=not_related;associated_tss=NA
CP023154	ANNOgesic	transcript	47035	47081	.	-	.	Parent=CP023154_transcript223;associated_tss=NA;Name=transcript_00223;ID=CP023154_transcript223;compare_gene=not_related;detect_lib=fragment;compare_CDS=not_related;best_avg_coverage=15.0
CP023154	ANNOgesic	transcript	47124	47274	.	-	.	compare_CDS=not_related;best_avg_coverage=38.65562913907285;ID=CP023154_transcript224;detect_lib=fragment;Name=transcript_00224;compare_gene=not_related;associated_tss=NA
CP023154	ANNOgesic	transcript	47124	47274	.	-	.	Parent=CP023154_transcript224;associated_tss=NA;Name=transcript_00224;ID=CP023154_transcript224;compare_gene=not_related;detect_lib=fragment;compare_CDS=not_related;best_avg_coverage=38.65562913907285
CP023154	ANNOgesic	transcript	47471	47513	.	-	.	compare_CDS=not_related;best_avg_coverage=47.44186046511628;ID=CP023154_transcript225;detect_lib=fragment;Name=transcript_00225;compare_gene=not_related;associated_tss=NA
CP023154	ANNOgesic	transcript	47471	47513	.	-	.	Parent=CP023154_transcript225;associated_tss=NA;Name=transcript_00225;ID=CP023154_transcript225;compare_gene=not_related;detect_lib=fragment;compare_CDS=not_related;best_avg_coverage=47.44186046511628
CP023154	ANNOgesic	transcript	47630	47705	.	-	.	compare_CDS=not_related;best_avg_coverage=19.460526315789473;ID=CP023154_transcript226;detect_lib=fragment;Name=transcript_00226;compare_gene=not_related;associated_tss=NA
CP023154	ANNOgesic	transcript	47630	47705	.	-	.	Parent=CP023154_transcript226;associated_tss=NA;Name=transcript_00226;ID=CP023154_transcript226;compare_gene=not_related;detect_lib=fragment;compare_CDS=not_related;best_avg_coverage=19.460526315789473
CP023154	ANNOgesic	transcript	47794	47819	.	-	.	compare_CDS=not_related;best_avg_coverage=20.0;ID=CP023154_transcript227;detect_lib=fragment;Name=transcript_00227;compare_gene=not_related;associated_tss=NA
CP023154	ANNOgesic	transcript	47794	47819	.	-	.	Parent=CP023154_transcript227;associated_tss=NA;Name=transcript_00227;ID=CP023154_transcript227;compare_gene=not_related;detect_lib=fragment;compare_CDS=not_related;best_avg_coverage=20.0
CP023154	ANNOgesic	3UTR	47999	48196	.	-	.	Parent=CP023154_transcript228;Name=3'UTR_00004;length=197;ID=CP023154_utr3_4;associated_term=NA;associated_cds=PRJNA382684:PFDSM3638_00215
CP023154	ANNOgesic	transcript	47999	54516	.	-	.	compare_CDS=cover,cover,cover,cover,cover,cover,cover;best_avg_coverage=1708.5992635777845;associated_gene=PFDSM3638_00215,PFDSM3638_00220,PFDSM3638_00225,PFDSM3638_00230,PFDSM3638_00235,PFDSM3638_00240,PFDSM3638_00245;associated_CDS=PRJNA382684:PFDSM3638_00215,PRJNA382684:PFDSM3638_00220,PRJNA382684:PFDSM3638_00225,PRJNA382684:PFDSM3638_00230,PFDSM3638_00235,PRJNA382684:PFDSM3638_00240,PRJNA3826…
CP023154	ANNOgesic	transcript	47999	54516	.	-	.	Parent=CP023154_transcript228;associated_tss=TSS:51222_r,TSS:53750_r,TSS:54492_r;associated_CDS=PRJNA382684:PFDSM3638_00215,PRJNA382684:PFDSM3638_00220,PRJNA382684:PFDSM3638_00225,PRJNA382684:PFDSM3638_00230,PFDSM3638_00235,PRJNA382684:PFDSM3638_00240,PRJNA382684:PFDSM3638_00245;Name=transcript_00228;ID=CP023154_transcript228;compare_gene=cover,cover,cover,cover,cover,cover,cover;associated_gene=…
CP023154	ANNOgesic	operon	47999	54516	.	-	.	ID=CP023154_Operon12;Parent=CP023154_transcript228;associated_gene=gene:48196-49254_r,gene:49289-49972_r,gene:49978-51186_r,gene:51252-51803_r,PFDSM3638_00235,gene:52850-53323_r,gene:53320-54483_r;Name=Operon12
CP023154	ANNOgesic	terminator	48102	48112	.	-	.	Parent=CP023154_transcript228;method=TransTermHP;express=True;ID=CP023154_terminator16;coverage_decrease=True;associated_gene=PRJNA382684:PFDSM3638_00215;diff_coverage=minus_TEX_in_CP023154(high:823.0,low:369.0);Name=terminator_00016
CP023154	ANNOgesic	terminator	48196	48209	.	+	.	Parent=CP023154_transcript220;method=TransTermHP;express=True;ID=CP023154_terminator17;coverage_decrease=True;associated_gene=PRJNA382684:PFDSM3638_00210;diff_coverage=FRAG_in_CP023154(high:449.0,low:224.0);Name=terminator_00017
CP023154	GenBank	CDS	48196	49254	.	-	1	protein_id=PRJNA382684:PFDSM3638_00215;Parent=PFDSM3638_00215.t01,CP023154_transcript228;Note=Derived by automated computational analysis using gene prediction method: Protein Homology.;product=dolichol monophosphate mannose synthase;Name=PFDSM3638_00215;transl_table=11;codon_start=1;translation=length.352;ID=PFDSM3638_00215.p01;inference=COORDINATES: similar to AA sequence:RefSeq:WP_014835486.1
CP023154	GenBank	gene	48196	49254	.	-	1	ID=PFDSM3638_00215;Parent=CP023154_transcript228;Name=PFDSM3638_00215
CP023154	GenBank	mRNA	48196	49254	.	-	1	ID=PFDSM3638_00215.t01;Parent=PFDSM3638_00215,CP023154_transcript228
CP023154	GenBank	exon	48196	49254	.	-	1	Parent=PFDSM3638_00215.t01,CP023154_transcript228
CP023154	ANNOgesic	transcript	48924	49105	.	+	.	compare_CDS=not_related;best_avg_coverage=64.02197802197803;ID=CP023154_transcript229;detect_lib=fragment;Name=transcript_00229;compare_gene=not_related;associated_tss=NA
CP023154	ANNOgesic	transcript	48924	49105	.	+	.	Parent=CP023154_transcript229;associated_tss=NA;Name=transcript_00229;ID=CP023154_transcript229;compare_gene=not_related;detect_lib=fragment;compare_CDS=not_related;best_avg_coverage=64.02197802197803
CP023154	ANNOgesic	transcript	49271	49437	.	+	.	compare_CDS=not_related;best_avg_coverage=21.892215568862277;ID=CP023154_transcript230;detect_lib=fragment;Name=transcript_00230;compare_gene=not_related;associated_tss=NA
CP023154	ANNOgesic	transcript	49271	49437	.	+	.	Parent=CP023154_transcript230;associated_tss=NA;Name=transcript_00230;ID=CP023154_transcript230;compare_gene=not_related;detect_lib=fragment;compare_CDS=not_related;best_avg_coverage=21.892215568862277
CP023154	GenBank	CDS	49289	49972	.	-	1	protein_id=PRJNA382684:PFDSM3638_00220;Parent=PFDSM3638_00220.t01,CP023154_transcript228;Note=Derived by automated computational analysis using gene prediction method: Protein Homology.;product=fibrillin;Name=PFDSM3638_00220;transl_table=11;codon_start=1;translation=length.227;ID=PFDSM3638_00220.p01;inference=COORDINATES: similar to AA sequence:RefSeq:WP_013748047.1
CP023154	GenBank	gene	49289	49972	.	-	1	ID=PFDSM3638_00220;Parent=CP023154_transcript228;Name=PFDSM3638_00220
CP023154	GenBank	mRNA	49289	49972	.	-	1	ID=PFDSM3638_00220.t01;Parent=PFDSM3638_00220,CP023154_transcript228
CP023154	GenBank	exon	49289	49972	.	-	1	Parent=PFDSM3638_00220.t01,CP023154_transcript228
CP023154	ANNOgesic	transcript	49457	49533	.	+	.	compare_CDS=not_related;best_avg_coverage=45.857142857142854;ID=CP023154_transcript231;detect_lib=fragment;Name=transcript_00231;compare_gene=not_related;associated_tss=NA
CP023154	ANNOgesic	transcript	49457	49533	.	+	.	Parent=CP023154_transcript231;associated_tss=NA;Name=transcript_00231;ID=CP023154_transcript231;compare_gene=not_related;detect_lib=fragment;compare_CDS=not_related;best_avg_coverage=45.857142857142854
CP023154	ANNOgesic	transcript	49555	49667	.	+	.	compare_CDS=not_related;best_avg_coverage=20.035398230088497;ID=CP023154_transcript232;detect_lib=fragment;Name=transcript_00232;compare_gene=not_related;associated_tss=NA
CP023154	ANNOgesic	transcript	49555	49667	.	+	.	Parent=CP023154_transcript232;associated_tss=NA;Name=transcript_00232;ID=CP023154_transcript232;compare_gene=not_related;detect_lib=fragment;compare_CDS=not_related;best_avg_coverage=20.035398230088497
CP023154	ANNOgesic	transcript	49707	49816	.	+	.	compare_CDS=not_related;best_avg_coverage=39.6;ID=CP023154_transcript233;detect_lib=fragment;Name=transcript_00233;compare_gene=not_related;associated_tss=NA
CP023154	ANNOgesic	transcript	49707	49816	.	+	.	Parent=CP023154_transcript233;associated_tss=NA;Name=transcript_00233;ID=CP023154_transcript233;compare_gene=not_related;detect_lib=fragment;compare_CDS=not_related;best_avg_coverage=39.6
CP023154	ANNOgesic	transcript	49850	50053	.	+	.	compare_CDS=not_related;best_avg_coverage=79.30392156862744;ID=CP023154_transcript234;detect_lib=fragment;Name=transcript_00234;compare_gene=not_related;associated_tss=NA
CP023154	ANNOgesic	transcript	49850	50053	.	+	.	Parent=CP023154_transcript234;associated_tss=NA;Name=transcript_00234;ID=CP023154_transcript234;compare_gene=not_related;detect_lib=fragment;compare_CDS=not_related;best_avg_coverage=79.30392156862744
CP023154	GenBank	CDS	49978	51186	.	-	1	protein_id=PRJNA382684:PFDSM3638_00225;Parent=PFDSM3638_00225.t01,CP023154_transcript228;Note=functions along with aFIB and aL7a%3B guides 2'-O-methylation of ribose to specific sites in RNAs%3B Derived by automated computational analysis using gene prediction method: Protein Homology.;product=C/D box methylation guide ribonucleoprotein complex aNOP56 subunit;Name=PFDSM3638_00225;transl_table=11;…
CP023154	GenBank	gene	49978	51186	.	-	1	ID=PFDSM3638_00225;Parent=CP023154_transcript228;Name=PFDSM3638_00225
CP023154	GenBank	mRNA	49978	51186	.	-	1	ID=PFDSM3638_00225.t01;Parent=PFDSM3638_00225,CP023154_transcript228
CP023154	GenBank	exon	49978	51186	.	-	1	Parent=PFDSM3638_00225.t01,CP023154_transcript228
CP023154	ANNOgesic	transcript	50067	50142	.	+	.	compare_CDS=not_related;best_avg_coverage=17.56578947368421;ID=CP023154_transcript235;detect_lib=fragment;Name=transcript_00235;compare_gene=not_related;associated_tss=NA
CP023154	ANNOgesic	transcript	50067	50142	.	+	.	Parent=CP023154_transcript235;associated_tss=NA;Name=transcript_00235;ID=CP023154_transcript235;compare_gene=not_related;detect_lib=fragment;compare_CDS=not_related;best_avg_coverage=17.56578947368421
CP023154	ANNOgesic	transcript	50174	50204	.	+	.	compare_CDS=not_related;best_avg_coverage=11.387096774193548;ID=CP023154_transcript236;detect_lib=fragment;Name=transcript_00236;compare_gene=not_related;associated_tss=NA
CP023154	ANNOgesic	transcript	50174	50204	.	+	.	Parent=CP023154_transcript236;associated_tss=NA;Name=transcript_00236;ID=CP023154_transcript236;compare_gene=not_related;detect_lib=fragment;compare_CDS=not_related;best_avg_coverage=11.387096774193548
CP023154	ANNOgesic	transcript	50223	50341	.	+	.	compare_CDS=not_related;best_avg_coverage=39.168067226890756;ID=CP023154_transcript237;detect_lib=fragment;Name=transcript_00237;compare_gene=not_related;associated_tss=NA
CP023154	ANNOgesic	transcript	50223	50341	.	+	.	Parent=CP023154_transcript237;associated_tss=NA;Name=transcript_00237;ID=CP023154_transcript237;compare_gene=not_related;detect_lib=fragment;compare_CDS=not_related;best_avg_coverage=39.168067226890756
CP023154	ANNOgesic	transcript	50425	50497	.	+	.	compare_CDS=not_related;best_avg_coverage=25.08219178082192;ID=CP023154_transcript238;detect_lib=fragment;Name=transcript_00238;compare_gene=not_related;associated_tss=NA
CP023154	ANNOgesic	transcript	50425	50497	.	+	.	Parent=CP023154_transcript238;associated_tss=NA;Name=transcript_00238;ID=CP023154_transcript238;compare_gene=not_related;detect_lib=fragment;compare_CDS=not_related;best_avg_coverage=25.08219178082192
CP023154	ANNOgesic	transcript	50609	50747	.	+	.	compare_CDS=not_related;best_avg_coverage=57.589928057553955;ID=CP023154_transcript239;detect_lib=fragment;Name=transcript_00239;compare_gene=not_related;associated_tss=NA
CP023154	ANNOgesic	transcript	50609	50747	.	+	.	Parent=CP023154_transcript239;associated_tss=NA;Name=transcript_00239;ID=CP023154_transcript239;compare_gene=not_related;detect_lib=fragment;compare_CDS=not_related;best_avg_coverage=57.589928057553955
CP023154	ANNOgesic	transcript	50810	50855	.	+	.	compare_CDS=not_related;best_avg_coverage=13.478260869565217;ID=CP023154_transcript240;detect_lib=fragment;Name=transcript_00240;compare_gene=not_related;associated_tss=NA
CP023154	ANNOgesic	transcript	50810	50855	.	+	.	Parent=CP023154_transcript240;associated_tss=NA;Name=transcript_00240;ID=CP023154_transcript240;compare_gene=not_related;detect_lib=fragment;compare_CDS=not_related;best_avg_coverage=13.478260869565217
CP023154	ANNOgesic	transcript	50870	51018	.	+	.	compare_CDS=not_related;best_avg_coverage=20.174496644295303;ID=CP023154_transcript241;detect_lib=fragment;Name=transcript_00241;compare_gene=not_related;associated_tss=NA
CP023154	ANNOgesic	transcript	50870	51018	.	+	.	Parent=CP023154_transcript241;associated_tss=NA;Name=transcript_00241;ID=CP023154_transcript241;compare_gene=not_related;detect_lib=fragment;compare_CDS=not_related;best_avg_coverage=20.174496644295303
CP023154	ANNOgesic	transcript	51139	51179	.	+	.	compare_CDS=not_related;best_avg_coverage=72.21951219512195;ID=CP023154_transcript242;detect_lib=fragment;Name=transcript_00242;compare_gene=not_related;associated_tss=NA
CP023154	ANNOgesic	transcript	51139	51179	.	+	.	Parent=CP023154_transcript242;associated_tss=NA;Name=transcript_00242;ID=CP023154_transcript242;compare_gene=not_related;detect_lib=fragment;compare_CDS=not_related;best_avg_coverage=72.21951219512195
CP023154	ANNOgesic	transcript	51198	51718	.	+	.	compare_CDS=not_related;best_avg_coverage=36.46257197696737;ID=CP023154_transcript243;detect_lib=fragment;Name=transcript_00243;compare_gene=not_related;associated_tss=TSS:51273_f
CP023154	ANNOgesic	transcript	51198	51718	.	+	.	Parent=CP023154_transcript243;associated_tss=TSS:51273_f;Name=transcript_00243;ID=CP023154_transcript243;compare_gene=not_related;detect_lib=fragment;compare_CDS=not_related;best_avg_coverage=36.46257197696737
CP023154	ANNOgesic	TSS	51222	51222	.	-	.	Parent=CP023154_transcript228;method=TSSpredator;Name=TSS:51222_r;libs=test;ID=CP023154_tss34;utr_length=Primary_36;associated_gene=PFDSM3638_00225;type=Primary
CP023154	GenBank	CDS	51252	51803	.	-	1	protein_id=PRJNA382684:PFDSM3638_00230;Parent=PFDSM3638_00230.t01,CP023154_transcript228;Note=Derived by automated computational analysis using gene prediction method: Protein Homology.;product=riboflavin synthase;Name=PFDSM3638_00230;transl_table=11;codon_start=1;translation=length.183;ID=PFDSM3638_00230.p01;inference=COORDINATES: similar to AA sequence:RefSeq:WP_011011173.1
CP023154	GenBank	gene	51252	51803	.	-	1	ID=PFDSM3638_00230;Parent=CP023154_transcript228;Name=PFDSM3638_00230
CP023154	GenBank	mRNA	51252	51803	.	-	1	ID=PFDSM3638_00230.t01;Parent=PFDSM3638_00230,CP023154_transcript228
CP023154	GenBank	exon	51252	51803	.	-	1	Parent=PFDSM3638_00230.t01,CP023154_transcript228
CP023154	ANNOgesic	TSS	51273	51273	.	+	.	Parent=CP023154_transcript243;method=TSSpredator;Name=TSS:51273_f;libs=test;ID=CP023154_tss35;utr_length=Antisense_NA;associated_gene=PFDSM3638_00225;type=Antisense
CP023154	ANNOgesic	ncRNA	51273	51718	.	+	.	sRNA_hit=NA;overlap_percent=NA;with_TSS=TSS:51273_+;Name=sRNA_00153;promoter=MOTIF_1;with_term=NA;ID=CP023154_srna153;sRNA_type=antisense;nr_hit=NA;Parent=CP023154_transcript243;end_cleavage=NA;overlap_cds=NA;2d_energy=-0.2240
CP023154	ANNOgesic	transcript	51769	51917	.	+	.	compare_CDS=not_related;best_avg_coverage=86.93288590604027;ID=CP023154_transcript244;detect_lib=fragment;Name=transcript_00244;compare_gene=not_related;associated_tss=NA
CP023154	ANNOgesic	transcript	51769	51917	.	+	.	Parent=CP023154_transcript244;associated_tss=NA;Name=transcript_00244;ID=CP023154_transcript244;compare_gene=not_related;detect_lib=fragment;compare_CDS=not_related;best_avg_coverage=86.93288590604027
CP023154	GenBank	CDS	51796	52860	.	-	1	protein_id=PRJNA382684:PFDSM3638_00235;ID=PFDSM3638_00235.p01;Note=Derived by automated computational analysis using gene prediction method: Protein Homology.;product=riboflavin biosynthesis protein RibD;Name=ribD;Parent=PFDSM3638_00235.t01,CP023154_transcript228;transl_table=11;codon_start=1;translation=length.354;locus_tag=PFDSM3638_00235;inference=COORDINATES: similar to AA sequence:RefSeq:WP_…
CP023154	GenBank	gene	51796	52860	.	-	1	ID=PFDSM3638_00235;Parent=CP023154_transcript228;locus_tag=PFDSM3638_00235;Name=ribD
CP023154	GenBank	mRNA	51796	52860	.	-	1	ID=PFDSM3638_00235.t01;Parent=PFDSM3638_00235,CP023154_transcript228
CP023154	GenBank	exon	51796	52860	.	-	1	Parent=PFDSM3638_00235.t01,CP023154_transcript228
CP023154	ANNOgesic	transcript	51972	52132	.	+	.	compare_CDS=not_related;best_avg_coverage=22.03726708074534;ID=CP023154_transcript245;detect_lib=fragment;Name=transcript_00245;compare_gene=not_related;associated_tss=NA
CP023154	ANNOgesic	transcript	51972	52132	.	+	.	Parent=CP023154_transcript245;associated_tss=NA;Name=transcript_00245;ID=CP023154_transcript245;compare_gene=not_related;detect_lib=fragment;compare_CDS=not_related;best_avg_coverage=22.03726708074534
CP023154	ANNOgesic	transcript	52153	52209	.	+	.	compare_CDS=not_related;best_avg_coverage=16.63157894736842;ID=CP023154_transcript246;detect_lib=fragment;Name=transcript_00246;compare_gene=not_related;associated_tss=NA
CP023154	ANNOgesic	transcript	52153	52209	.	+	.	Parent=CP023154_transcript246;associated_tss=NA;Name=transcript_00246;ID=CP023154_transcript246;compare_gene=not_related;detect_lib=fragment;compare_CDS=not_related;best_avg_coverage=16.63157894736842
CP023154	ANNOgesic	transcript	52245	52321	.	+	.	compare_CDS=not_related;best_avg_coverage=43.25974025974026;ID=CP023154_transcript247;detect_lib=fragment;Name=transcript_00247;compare_gene=not_related;associated_tss=NA
CP023154	ANNOgesic	transcript	52245	52321	.	+	.	Parent=CP023154_transcript247;associated_tss=NA;Name=transcript_00247;ID=CP023154_transcript247;compare_gene=not_related;detect_lib=fragment;compare_CDS=not_related;best_avg_coverage=43.25974025974026
CP023154	ANNOgesic	transcript	52372	52462	.	+	.	compare_CDS=not_related;best_avg_coverage=55.83516483516483;ID=CP023154_transcript248;detect_lib=fragment;Name=transcript_00248;compare_gene=not_related;associated_tss=NA
CP023154	ANNOgesic	transcript	52372	52462	.	+	.	Parent=CP023154_transcript248;associated_tss=NA;Name=transcript_00248;ID=CP023154_transcript248;compare_gene=not_related;detect_lib=fragment;compare_CDS=not_related;best_avg_coverage=55.83516483516483
CP023154	ANNOgesic	transcript	52526	52613	.	+	.	compare_CDS=not_related;best_avg_coverage=19.079545454545453;ID=CP023154_transcript249;detect_lib=fragment;Name=transcript_00249;compare_gene=not_related;associated_tss=NA
CP023154	ANNOgesic	transcript	52526	52613	.	+	.	Parent=CP023154_transcript249;associated_tss=NA;Name=transcript_00249;ID=CP023154_transcript249;compare_gene=not_related;detect_lib=fragment;compare_CDS=not_related;best_avg_coverage=19.079545454545453
CP023154	ANNOgesic	transcript	52643	52726	.	+	.	compare_CDS=not_related;best_avg_coverage=17.964285714285715;ID=CP023154_transcript250;detect_lib=fragment;Name=transcript_00250;compare_gene=not_related;associated_tss=NA
CP023154	ANNOgesic	transcript	52643	52726	.	+	.	Parent=CP023154_transcript250;associated_tss=NA;Name=transcript_00250;ID=CP023154_transcript250;compare_gene=not_related;detect_lib=fragment;compare_CDS=not_related;best_avg_coverage=17.964285714285715
CP023154	ANNOgesic	transcript	52734	52782	.	+	.	compare_CDS=not_related;best_avg_coverage=11.26530612244898;ID=CP023154_transcript251;detect_lib=fragment;Name=transcript_00251;compare_gene=not_related;associated_tss=NA
CP023154	ANNOgesic	transcript	52734	52782	.	+	.	Parent=CP023154_transcript251;associated_tss=NA;Name=transcript_00251;ID=CP023154_transcript251;compare_gene=not_related;detect_lib=fragment;compare_CDS=not_related;best_avg_coverage=11.26530612244898
CP023154	ANNOgesic	transcript	52791	52903	.	+	.	compare_CDS=not_related;best_avg_coverage=23.893805309734514;ID=CP023154_transcript252;detect_lib=fragment;Name=transcript_00252;compare_gene=not_related;associated_tss=NA
CP023154	ANNOgesic	transcript	52791	52903	.	+	.	Parent=CP023154_transcript252;associated_tss=NA;Name=transcript_00252;ID=CP023154_transcript252;compare_gene=not_related;detect_lib=fragment;compare_CDS=not_related;best_avg_coverage=23.893805309734514
CP023154	GenBank	CDS	52850	53323	.	-	1	protein_id=PRJNA382684:PFDSM3638_00240;Parent=PFDSM3638_00240.t01,CP023154_transcript228;Note=Derived by automated computational analysis using gene prediction method: Protein Homology.;product=6%2C7-dimethyl-8-ribityllumazine synthase;Name=PFDSM3638_00240;transl_table=11;codon_start=1;translation=length.157;ID=PFDSM3638_00240.p01;inference=COORDINATES: similar to AA sequence:RefSeq:WP_011011175.1
CP023154	GenBank	gene	52850	53323	.	-	1	ID=PFDSM3638_00240;Parent=CP023154_transcript228;Name=PFDSM3638_00240
CP023154	GenBank	mRNA	52850	53323	.	-	1	ID=PFDSM3638_00240.t01;Parent=PFDSM3638_00240,CP023154_transcript228
CP023154	GenBank	exon	52850	53323	.	-	1	Parent=PFDSM3638_00240.t01,CP023154_transcript228
CP023154	ANNOgesic	transcript	52970	53058	.	+	.	compare_CDS=not_related;best_avg_coverage=40.58426966292135;ID=CP023154_transcript253;detect_lib=fragment;Name=transcript_00253;compare_gene=not_related;associated_tss=NA
CP023154	ANNOgesic	transcript	52970	53058	.	+	.	Parent=CP023154_transcript253;associated_tss=NA;Name=transcript_00253;ID=CP023154_transcript253;compare_gene=not_related;detect_lib=fragment;compare_CDS=not_related;best_avg_coverage=40.58426966292135
CP023154	ANNOgesic	transcript	53105	53128	.	+	.	compare_CDS=not_related;best_avg_coverage=15.375;ID=CP023154_transcript254;detect_lib=fragment;Name=transcript_00254;compare_gene=not_related;associated_tss=NA
CP023154	ANNOgesic	transcript	53105	53128	.	+	.	Parent=CP023154_transcript254;associated_tss=NA;Name=transcript_00254;ID=CP023154_transcript254;compare_gene=not_related;detect_lib=fragment;compare_CDS=not_related;best_avg_coverage=15.375
CP023154	ANNOgesic	transcript	53200	53359	.	+	.	compare_CDS=not_related;best_avg_coverage=39.35;ID=CP023154_transcript255;detect_lib=fragment;Name=transcript_00255;compare_gene=not_related;associated_tss=NA
CP023154	ANNOgesic	transcript	53200	53359	.	+	.	Parent=CP023154_transcript255;associated_tss=NA;Name=transcript_00255;ID=CP023154_transcript255;compare_gene=not_related;detect_lib=fragment;compare_CDS=not_related;best_avg_coverage=39.35
CP023154	GenBank	CDS	53320	54483	.	-	1	protein_id=PRJNA382684:PFDSM3638_00245;ID=PFDSM3638_00245.p01;Note=bifunctional enzyme DHBP synthase/GTP cyclohydrolase II%3B functions in riboflavin synthesis%3B converts GTP to 2%2C5-diamino-6-hydroxy-4-(5-phosphoribosylamino)pyrimidine%3B converts ribulose 5-phopshate to 3%2C4-dihydroxy-2-butanone 4-phosphate%3B Derived by automated computational analysis using gene prediction method: Protein …
CP023154	GenBank	gene	53320	54483	.	-	1	ID=PFDSM3638_00245;Parent=CP023154_transcript228;Name=PFDSM3638_00245
CP023154	GenBank	mRNA	53320	54483	.	-	1	ID=PFDSM3638_00245.t01;Parent=PFDSM3638_00245,CP023154_transcript228
CP023154	GenBank	exon	53320	54483	.	-	1	Parent=PFDSM3638_00245.t01,CP023154_transcript228
CP023154	ANNOgesic	transcript	53499	53865	.	+	.	compare_CDS=not_related;best_avg_coverage=31.57493188010899;ID=CP023154_transcript256;detect_lib=fragment;Name=transcript_00256;compare_gene=not_related;associated_tss=NA
CP023154	ANNOgesic	transcript	53499	53865	.	+	.	Parent=CP023154_transcript256;associated_tss=NA;Name=transcript_00256;ID=CP023154_transcript256;compare_gene=not_related;detect_lib=fragment;compare_CDS=not_related;best_avg_coverage=31.57493188010899
CP023154	ANNOgesic	TSS	53750	53750	.	-	.	Parent=CP023154_transcript228;method=TSSpredator;Name=TSS:53750_r;libs=test;ID=CP023154_tss36;utr_length=Internal_NA;associated_gene=PFDSM3638_00245;type=Internal
CP023154	ANNOgesic	transcript	54001	54337	.	+	.	compare_CDS=not_related;best_avg_coverage=49.403560830860535;ID=CP023154_transcript257;detect_lib=fragment;Name=transcript_00257;compare_gene=not_related;associated_tss=NA
CP023154	ANNOgesic	transcript	54001	54337	.	+	.	Parent=CP023154_transcript257;associated_tss=NA;Name=transcript_00257;ID=CP023154_transcript257;compare_gene=not_related;detect_lib=fragment;compare_CDS=not_related;best_avg_coverage=49.403560830860535
CP023154	ANNOgesic	transcript	54343	54403	.	+	.	compare_CDS=not_related;best_avg_coverage=15.459016393442623;ID=CP023154_transcript258;detect_lib=fragment;Name=transcript_00258;compare_gene=not_related;associated_tss=NA
CP023154	ANNOgesic	transcript	54343	54403	.	+	.	Parent=CP023154_transcript258;associated_tss=NA;Name=transcript_00258;ID=CP023154_transcript258;compare_gene=not_related;detect_lib=fragment;compare_CDS=not_related;best_avg_coverage=15.459016393442623
CP023154	ANNOgesic	transcript	54446	54486	.	+	.	compare_CDS=not_related;best_avg_coverage=23.21951219512195;ID=CP023154_transcript259;detect_lib=fragment;Name=transcript_00259;compare_gene=not_related;associated_tss=NA
CP023154	ANNOgesic	transcript	54446	54486	.	+	.	Parent=CP023154_transcript259;associated_tss=NA;Name=transcript_00259;ID=CP023154_transcript259;compare_gene=not_related;detect_lib=fragment;compare_CDS=not_related;best_avg_coverage=23.21951219512195
CP023154	ANNOgesic	TSS	54492	54492	.	-	.	Parent=CP023154_transcript228;method=TSSpredator;Name=TSS:54492_r;libs=test;ID=CP023154_tss37;utr_length=Primary_9;associated_gene=PFDSM3638_00245;type=Primary
CP023154	ANNOgesic	transcript	54532	54656	.	-	.	compare_CDS=not_related;best_avg_coverage=26.376;ID=CP023154_transcript260;detect_lib=fragment;Name=transcript_00260;compare_gene=not_related;associated_tss=NA
CP023154	ANNOgesic	transcript	54532	54656	.	-	.	Parent=CP023154_transcript260;associated_tss=NA;Name=transcript_00260;ID=CP023154_transcript260;compare_gene=not_related;detect_lib=fragment;compare_CDS=not_related;best_avg_coverage=26.376
CP023154	ANNOgesic	transcript	54542	55413	.	+	.	compare_CDS=cover;best_avg_coverage=475.11123853211006;associated_gene=PFDSM3638_00250;associated_CDS=PRJNA382684:PFDSM3638_00250;ID=CP023154_transcript261;detect_lib=fragment;Name=transcript_00261;compare_gene=cover;associated_tss=TSS:54599_f
CP023154	ANNOgesic	transcript	54542	55413	.	+	.	Parent=CP023154_transcript261;associated_tss=TSS:54599_f;associated_CDS=PRJNA382684:PFDSM3638_00250;Name=transcript_00261;ID=CP023154_transcript261;compare_gene=cover;associated_gene=PFDSM3638_00250;detect_lib=fragment;compare_CDS=cover;best_avg_coverage=475.11123853211006
CP023154	ANNOgesic	operon	54542	55413	.	+	.	ID=CP023154_Operon13;Parent=CP023154_transcript261;associated_gene=gene:54600-55232_f;Name=Operon13
CP023154	ANNOgesic	TSS	54599	54599	.	+	.	Parent=CP023154_transcript261;method=TSSpredator;Name=TSS:54599_f;libs=test;ID=CP023154_tss38;utr_length=Primary_1;associated_gene=PFDSM3638_00250;type=Primary
CP023154	GenBank	CDS	54600	55232	.	+	1	protein_id=PRJNA382684:PFDSM3638_00250;Parent=PFDSM3638_00250.t01,CP023154_transcript261;Note=Derived by automated computational analysis using gene prediction method: Protein Homology.;product=hypothetical protein;Name=PFDSM3638_00250;transl_table=11;codon_start=1;translation=length.210;ID=PFDSM3638_00250.p01;inference=COORDINATES: similar to AA sequence:RefSeq:WP_011011177.1
CP023154	GenBank	gene	54600	55232	.	+	1	ID=PFDSM3638_00250;Parent=CP023154_transcript261;Name=PFDSM3638_00250
CP023154	GenBank	mRNA	54600	55232	.	+	1	ID=PFDSM3638_00250.t01;Parent=PFDSM3638_00250,CP023154_transcript261
CP023154	GenBank	exon	54600	55232	.	+	1	Parent=PFDSM3638_00250.t01,CP023154_transcript261
CP023154	ANNOgesic	transcript	54691	54818	.	-	.	compare_CDS=not_related;best_avg_coverage=34.0703125;ID=CP023154_transcript262;detect_lib=fragment;Name=transcript_00262;compare_gene=not_related;associated_tss=NA
CP023154	ANNOgesic	transcript	54691	54818	.	-	.	Parent=CP023154_transcript262;associated_tss=NA;Name=transcript_00262;ID=CP023154_transcript262;compare_gene=not_related;detect_lib=fragment;compare_CDS=not_related;best_avg_coverage=34.0703125
CP023154	ANNOgesic	3UTR	55042	55186	.	-	.	Parent=CP023154_transcript263;Name=3'UTR_00006;length=144;ID=CP023154_utr3_6;associated_term=NA;associated_cds=PRJNA382684:PFDSM3638_00255
CP023154	ANNOgesic	transcript	55042	57627	.	-	.	compare_CDS=cover,cover,cover;best_avg_coverage=1054.6732405259088;associated_gene=PFDSM3638_00255,PFDSM3638_00260,PFDSM3638_00265;associated_CDS=PRJNA382684:PFDSM3638_00255,PRJNA382684:PFDSM3638_00260,PRJNA382684:PFDSM3638_00265;ID=CP023154_transcript263;detect_lib=fragment;Name=transcript_00263;compare_gene=cover,cover,cover;associated_tss=TSS:55941_r,TSS:56109_r,TSS:56698_r,TSS:57466_r,TSS:575…
CP023154	ANNOgesic	transcript	55042	57627	.	-	.	Parent=CP023154_transcript263;associated_tss=TSS:55941_r,TSS:56109_r,TSS:56698_r,TSS:57466_r,TSS:57522_r;associated_CDS=PRJNA382684:PFDSM3638_00255,PRJNA382684:PFDSM3638_00260,PRJNA382684:PFDSM3638_00265;Name=transcript_00263;ID=CP023154_transcript263;compare_gene=cover,cover,cover;associated_gene=PFDSM3638_00255,PFDSM3638_00260,PFDSM3638_00265;detect_lib=fragment;compare_CDS=cover,cover,cover;be…
CP023154	ANNOgesic	operon	55042	57627	.	-	.	ID=CP023154_Operon14;Parent=CP023154_transcript263;associated_gene=gene:55186-55917_r,gene:55914-56696_r,gene:56754-57455_r;Name=Operon14
CP023154	ANNOgesic	terminator	55130	55141	.	-	.	Parent=CP023154_transcript263;method=TransTermHP;express=True;ID=CP023154_terminator18;coverage_decrease=True;associated_gene=PRJNA382684:PFDSM3638_00255;diff_coverage=FRAG_in_CP023154(high:64.0,low:30.0);Name=terminator_00018
CP023154	GenBank	CDS	55186	55917	.	-	1	protein_id=PRJNA382684:PFDSM3638_00255;Parent=PFDSM3638_00255.t01,CP023154_transcript263;Note=Derived by automated computational analysis using gene prediction method: Protein Homology.;product=energy-coupling factor transporter transmembrane protein EcfT;Name=PFDSM3638_00255;transl_table=11;codon_start=1;translation=length.243;ID=PFDSM3638_00255.p01;inference=COORDINATES: similar to AA sequence:…
CP023154	GenBank	gene	55186	55917	.	-	1	ID=PFDSM3638_00255;Parent=CP023154_transcript263;Name=PFDSM3638_00255
CP023154	GenBank	mRNA	55186	55917	.	-	1	ID=PFDSM3638_00255.t01;Parent=PFDSM3638_00255,CP023154_transcript263
CP023154	GenBank	exon	55186	55917	.	-	1	Parent=PFDSM3638_00255.t01,CP023154_transcript263
CP023154	ANNOgesic	3UTR	55232	55413	.	+	.	Parent=CP023154_transcript261;Name=3'UTR_00005;length=181;ID=CP023154_utr3_5;associated_term=NA;associated_cds=PRJNA382684:PFDSM3638_00250
CP023154	ANNOgesic	terminator	55374	55385	.	+	.	Parent=CP023154_transcript261;method=TransTermHP;express=True;ID=CP023154_terminator19;coverage_decrease=True;associated_gene=PRJNA382684:PFDSM3638_00250;diff_coverage=minus_TEX_in_CP023154(high:125.0,low:53.0);Name=terminator_00019
CP023154	ANNOgesic	transcript	55458	55669	.	+	.	compare_CDS=not_related;best_avg_coverage=35.0188679245283;ID=CP023154_transcript264;detect_lib=fragment;Name=transcript_00264;compare_gene=not_related;associated_tss=NA
CP023154	ANNOgesic	transcript	55458	55669	.	+	.	Parent=CP023154_transcript264;associated_tss=NA;Name=transcript_00264;ID=CP023154_transcript264;compare_gene=not_related;detect_lib=fragment;compare_CDS=not_related;best_avg_coverage=35.0188679245283
CP023154	ANNOgesic	transcript	55768	55790	.	+	.	compare_CDS=not_related;best_avg_coverage=12.652173913043478;ID=CP023154_transcript265;detect_lib=fragment;Name=transcript_00265;compare_gene=not_related;associated_tss=NA
CP023154	ANNOgesic	transcript	55768	55790	.	+	.	Parent=CP023154_transcript265;associated_tss=NA;Name=transcript_00265;ID=CP023154_transcript265;compare_gene=not_related;detect_lib=fragment;compare_CDS=not_related;best_avg_coverage=12.652173913043478
CP023154	ANNOgesic	transcript	55798	55978	.	+	.	compare_CDS=not_related;best_avg_coverage=36.646408839779006;ID=CP023154_transcript266;detect_lib=fragment;Name=transcript_00266;compare_gene=not_related;associated_tss=NA
CP023154	ANNOgesic	transcript	55798	55978	.	+	.	Parent=CP023154_transcript266;associated_tss=NA;Name=transcript_00266;ID=CP023154_transcript266;compare_gene=not_related;detect_lib=fragment;compare_CDS=not_related;best_avg_coverage=36.646408839779006
CP023154	GenBank	CDS	55914	56696	.	-	1	protein_id=PRJNA382684:PFDSM3638_00260;Parent=PFDSM3638_00260.t01,CP023154_transcript263;Note=Derived by automated computational analysis using gene prediction method: Protein Homology.;product=ABC transporter ATP-binding protein;Name=PFDSM3638_00260;transl_table=11;codon_start=1;translation=length.260;ID=PFDSM3638_00260.p01;inference=COORDINATES: similar to AA sequence:RefSeq:WP_011011180.1
CP023154	GenBank	gene	55914	56696	.	-	1	ID=PFDSM3638_00260;Parent=CP023154_transcript263;Name=PFDSM3638_00260
CP023154	GenBank	mRNA	55914	56696	.	-	1	ID=PFDSM3638_00260.t01;Parent=PFDSM3638_00260,CP023154_transcript263
CP023154	GenBank	exon	55914	56696	.	-	1	Parent=PFDSM3638_00260.t01,CP023154_transcript263
CP023154	ANNOgesic	TSS	55941	55941	.	-	.	Parent=CP023154_transcript263;method=TSSpredator;Name=TSS:55941_r;libs=test;ID=CP023154_tss39;utr_length=Secondary_24,Internal_NA;associated_gene=PFDSM3638_00255,PFDSM3638_00260;type=Secondary,Internal
CP023154	ANNOgesic	transcript	55987	56014	.	+	.	compare_CDS=not_related;best_avg_coverage=13.321428571428571;ID=CP023154_transcript267;detect_lib=fragment;Name=transcript_00267;compare_gene=not_related;associated_tss=NA
CP023154	ANNOgesic	transcript	55987	56014	.	+	.	Parent=CP023154_transcript267;associated_tss=NA;Name=transcript_00267;ID=CP023154_transcript267;compare_gene=not_related;detect_lib=fragment;compare_CDS=not_related;best_avg_coverage=13.321428571428571
CP023154	ANNOgesic	transcript	56028	56407	.	+	.	compare_CDS=not_related;best_avg_coverage=45.51578947368421;ID=CP023154_transcript268;detect_lib=fragment;Name=transcript_00268;compare_gene=not_related;associated_tss=NA
CP023154	ANNOgesic	transcript	56028	56407	.	+	.	Parent=CP023154_transcript268;associated_tss=NA;Name=transcript_00268;ID=CP023154_transcript268;compare_gene=not_related;detect_lib=fragment;compare_CDS=not_related;best_avg_coverage=45.51578947368421
CP023154	ANNOgesic	TSS	56109	56109	.	-	.	Parent=CP023154_transcript263;method=TSSpredator;Name=TSS:56109_r;libs=test;ID=CP023154_tss40;utr_length=Primary_192,Internal_NA;associated_gene=PFDSM3638_00255,PFDSM3638_00260;type=Primary,Internal
CP023154	ANNOgesic	transcript	56431	56475	.	+	.	compare_CDS=not_related;best_avg_coverage=15.28888888888889;ID=CP023154_transcript269;detect_lib=fragment;Name=transcript_00269;compare_gene=not_related;associated_tss=NA
CP023154	ANNOgesic	transcript	56431	56475	.	+	.	Parent=CP023154_transcript269;associated_tss=NA;Name=transcript_00269;ID=CP023154_transcript269;compare_gene=not_related;detect_lib=fragment;compare_CDS=not_related;best_avg_coverage=15.28888888888889
CP023154	ANNOgesic	transcript	56589	56667	.	+	.	compare_CDS=not_related;best_avg_coverage=85.53164556962025;ID=CP023154_transcript270;detect_lib=fragment;Name=transcript_00270;compare_gene=not_related;associated_tss=NA
CP023154	ANNOgesic	transcript	56589	56667	.	+	.	Parent=CP023154_transcript270;associated_tss=NA;Name=transcript_00270;ID=CP023154_transcript270;compare_gene=not_related;detect_lib=fragment;compare_CDS=not_related;best_avg_coverage=85.53164556962025
CP023154	ANNOgesic	TSS	56698	56698	.	-	.	Parent=CP023154_transcript263;method=TSSpredator;Name=TSS:56698_r;libs=test;ID=CP023154_tss41;utr_length=Primary_2;associated_gene=PFDSM3638_00260;type=Primary
CP023154	ANNOgesic	transcript	56705	56731	.	+	.	compare_CDS=not_related;best_avg_coverage=17.185185185185187;ID=CP023154_transcript271;detect_lib=fragment;Name=transcript_00271;compare_gene=not_related;associated_tss=NA
CP023154	ANNOgesic	transcript	56705	56731	.	+	.	Parent=CP023154_transcript271;associated_tss=NA;Name=transcript_00271;ID=CP023154_transcript271;compare_gene=not_related;detect_lib=fragment;compare_CDS=not_related;best_avg_coverage=17.185185185185187
CP023154	ANNOgesic	transcript	56741	60889	.	+	.	compare_CDS=cover,cover;best_avg_coverage=2232.0137382501807;associated_gene=PFDSM3638_00270,PFDSM3638_00275;associated_CDS=PRJNA382684:PFDSM3638_00270,PRJNA382684:PFDSM3638_00275;ID=CP023154_transcript272;detect_lib=fragment;Name=transcript_00272;compare_gene=cover,cover;associated_tss=TSS:57441_f,TSS:57577_f,TSS:59164_f
CP023154	ANNOgesic	transcript	56741	60889	.	+	.	Parent=CP023154_transcript272;associated_tss=TSS:57441_f,TSS:57577_f,TSS:59164_f;associated_CDS=PRJNA382684:PFDSM3638_00270,PRJNA382684:PFDSM3638_00275;Name=transcript_00272;ID=CP023154_transcript272;compare_gene=cover,cover;associated_gene=PFDSM3638_00270,PFDSM3638_00275;detect_lib=fragment;compare_CDS=cover,cover;best_avg_coverage=2232.0137382501807
CP023154	ANNOgesic	operon	56741	60889	.	+	.	ID=CP023154_Operon15;Parent=CP023154_transcript272;associated_gene=gene:57633-58535_f,gene:58541-60253_f;Name=Operon15
CP023154	GenBank	CDS	56754	57455	.	-	1	protein_id=PRJNA382684:PFDSM3638_00265;Parent=PFDSM3638_00265.t01,CP023154_transcript263;Note=Derived by automated computational analysis using gene prediction method: Protein Homology.;product=IS6 family transposase ISPfu2;Name=PFDSM3638_00265;transl_table=11;codon_start=1;translation=length.233;ID=PFDSM3638_00265.p01;inference=COORDINATES: similar to AA sequence:RefSeq:WP_011011181.1
CP023154	GenBank	gene	56754	57455	.	-	1	ID=PFDSM3638_00265;Parent=CP023154_transcript263;Name=PFDSM3638_00265
CP023154	GenBank	mRNA	56754	57455	.	-	1	ID=PFDSM3638_00265.t01;Parent=PFDSM3638_00265,CP023154_transcript263
CP023154	GenBank	exon	56754	57455	.	-	1	Parent=PFDSM3638_00265.t01,CP023154_transcript263
CP023154	ANNOgesic	TSS	57441	57441	.	+	.	Parent=CP023154_transcript272;method=TSSpredator;Name=TSS:57441_f;libs=test;ID=CP023154_tss42;utr_length=Secondary_192,Antisense_NA;associated_gene=PFDSM3638_00270,PFDSM3638_00265;type=Secondary,Antisense
CP023154	ANNOgesic	TSS	57466	57466	.	-	.	Parent=CP023154_transcript263;method=TSSpredator;Name=TSS:57466_r;libs=test;ID=CP023154_tss43;utr_length=Primary_11;associated_gene=PFDSM3638_00265;type=Primary
CP023154	ANNOgesic	TSS	57522	57522	.	-	.	Parent=CP023154_transcript263;method=TSSpredator;Name=TSS:57522_r;libs=test;ID=CP023154_tss44;utr_length=Secondary_67;associated_gene=PFDSM3638_00265;type=Secondary
CP023154	ANNOgesic	TSS	57577	57577	.	+	.	Parent=CP023154_transcript272;method=TSSpredator;Name=TSS:57577_f;libs=test;ID=CP023154_tss45;utr_length=Primary_56;associated_gene=PFDSM3638_00270;type=Primary
CP023154	GenBank	CDS	57633	58535	.	+	1	protein_id=PRJNA382684:PFDSM3638_00270;Parent=PFDSM3638_00270.t01,CP023154_transcript272;Note=Derived by automated computational analysis using gene prediction method: Protein Homology.;product=phosphoserine phosphatase;Name=PFDSM3638_00270;transl_table=11;codon_start=1;translation=length.300;ID=PFDSM3638_00270.p01;inference=COORDINATES: similar to AA sequence:RefSeq:WP_010884247.1
CP023154	GenBank	gene	57633	58535	.	+	1	ID=PFDSM3638_00270;Parent=CP023154_transcript272;Name=PFDSM3638_00270
CP023154	GenBank	mRNA	57633	58535	.	+	1	ID=PFDSM3638_00270.t01;Parent=PFDSM3638_00270,CP023154_transcript272
CP023154	GenBank	exon	57633	58535	.	+	1	Parent=PFDSM3638_00270.t01,CP023154_transcript272
CP023154	ANNOgesic	transcript	58064	58086	.	-	.	compare_CDS=not_related;best_avg_coverage=14.130434782608695;ID=CP023154_transcript273;detect_lib=fragment;Name=transcript_00273;compare_gene=not_related;associated_tss=NA
CP023154	ANNOgesic	transcript	58064	58086	.	-	.	Parent=CP023154_transcript273;associated_tss=NA;Name=transcript_00273;ID=CP023154_transcript273;compare_gene=not_related;detect_lib=fragment;compare_CDS=not_related;best_avg_coverage=14.130434782608695
CP023154	ANNOgesic	transcript	58200	58234	.	-	.	compare_CDS=not_related;best_avg_coverage=46.371428571428574;ID=CP023154_transcript274;detect_lib=fragment;Name=transcript_00274;compare_gene=not_related;associated_tss=NA
CP023154	ANNOgesic	transcript	58200	58234	.	-	.	Parent=CP023154_transcript274;associated_tss=NA;Name=transcript_00274;ID=CP023154_transcript274;compare_gene=not_related;detect_lib=fragment;compare_CDS=not_related;best_avg_coverage=46.371428571428574
CP023154	ANNOgesic	transcript	58474	58733	.	-	.	compare_CDS=not_related;best_avg_coverage=60.55769230769231;ID=CP023154_transcript275;detect_lib=fragment;Name=transcript_00275;compare_gene=not_related;associated_tss=NA
CP023154	ANNOgesic	transcript	58474	58733	.	-	.	Parent=CP023154_transcript275;associated_tss=NA;Name=transcript_00275;ID=CP023154_transcript275;compare_gene=not_related;detect_lib=fragment;compare_CDS=not_related;best_avg_coverage=60.55769230769231
CP023154	GenBank	CDS	58541	60253	.	+	1	protein_id=PRJNA382684:PFDSM3638_00275;Parent=PFDSM3638_00275.t01,CP023154_transcript272;Note=Derived by automated computational analysis using gene prediction method: Protein Homology.;product=RNA-binding protein;Name=PFDSM3638_00275;transl_table=11;codon_start=1;translation=length.570;ID=PFDSM3638_00275.p01;inference=COORDINATES: similar to AA sequence:RefSeq:WP_011011183.1
CP023154	GenBank	gene	58541	60253	.	+	1	ID=PFDSM3638_00275;Parent=CP023154_transcript272;Name=PFDSM3638_00275
CP023154	GenBank	mRNA	58541	60253	.	+	1	ID=PFDSM3638_00275.t01;Parent=PFDSM3638_00275,CP023154_transcript272
CP023154	GenBank	exon	58541	60253	.	+	1	Parent=PFDSM3638_00275.t01,CP023154_transcript272
CP023154	ANNOgesic	transcript	58972	59061	.	-	.	compare_CDS=not_related;best_avg_coverage=45.63333333333333;ID=CP023154_transcript276;detect_lib=fragment;Name=transcript_00276;compare_gene=not_related;associated_tss=NA
CP023154	ANNOgesic	transcript	58972	59061	.	-	.	Parent=CP023154_transcript276;associated_tss=NA;Name=transcript_00276;ID=CP023154_transcript276;compare_gene=not_related;detect_lib=fragment;compare_CDS=not_related;best_avg_coverage=45.63333333333333
CP023154	ANNOgesic	TSS	59164	59164	.	+	.	Parent=CP023154_transcript272;method=TSSpredator;Name=TSS:59164_f;libs=test;ID=CP023154_tss46;utr_length=Internal_NA;associated_gene=PFDSM3638_00275;type=Internal
CP023154	ANNOgesic	transcript	59376	59467	.	-	.	compare_CDS=not_related;best_avg_coverage=29.304347826086957;ID=CP023154_transcript277;detect_lib=fragment;Name=transcript_00277;compare_gene=not_related;associated_tss=NA
CP023154	ANNOgesic	transcript	59376	59467	.	-	.	Parent=CP023154_transcript277;associated_tss=NA;Name=transcript_00277;ID=CP023154_transcript277;compare_gene=not_related;detect_lib=fragment;compare_CDS=not_related;best_avg_coverage=29.304347826086957
CP023154	ANNOgesic	transcript	59487	59533	.	-	.	compare_CDS=not_related;best_avg_coverage=18.340425531914892;ID=CP023154_transcript278;detect_lib=fragment;Name=transcript_00278;compare_gene=not_related;associated_tss=NA
CP023154	ANNOgesic	transcript	59487	59533	.	-	.	Parent=CP023154_transcript278;associated_tss=NA;Name=transcript_00278;ID=CP023154_transcript278;compare_gene=not_related;detect_lib=fragment;compare_CDS=not_related;best_avg_coverage=18.340425531914892
CP023154	ANNOgesic	transcript	59573	59595	.	-	.	compare_CDS=not_related;best_avg_coverage=15.391304347826088;ID=CP023154_transcript279;detect_lib=fragment;Name=transcript_00279;compare_gene=not_related;associated_tss=NA
CP023154	ANNOgesic	transcript	59573	59595	.	-	.	Parent=CP023154_transcript279;associated_tss=NA;Name=transcript_00279;ID=CP023154_transcript279;compare_gene=not_related;detect_lib=fragment;compare_CDS=not_related;best_avg_coverage=15.391304347826088
CP023154	ANNOgesic	transcript	59622	59711	.	-	.	compare_CDS=not_related;best_avg_coverage=156.63333333333333;ID=CP023154_transcript280;detect_lib=fragment;Name=transcript_00280;compare_gene=not_related;associated_tss=NA
CP023154	ANNOgesic	transcript	59622	59711	.	-	.	Parent=CP023154_transcript280;associated_tss=NA;Name=transcript_00280;ID=CP023154_transcript280;compare_gene=not_related;detect_lib=fragment;compare_CDS=not_related;best_avg_coverage=156.63333333333333
CP023154	ANNOgesic	transcript	59752	60048	.	-	.	compare_CDS=not_related;best_avg_coverage=33.05723905723906;ID=CP023154_transcript281;detect_lib=fragment;Name=transcript_00281;compare_gene=not_related;associated_tss=NA
CP023154	ANNOgesic	transcript	59752	60048	.	-	.	Parent=CP023154_transcript281;associated_tss=NA;Name=transcript_00281;ID=CP023154_transcript281;compare_gene=not_related;detect_lib=fragment;compare_CDS=not_related;best_avg_coverage=33.05723905723906
CP023154	ANNOgesic	terminator	59998	60029	.	-	.	Parent=CP023154_transcript281;method=TransTermHP;express=True;ID=CP023154_terminator21;coverage_decrease=True;associated_gene=PRJNA382684:PFDSM3638_00280;diff_coverage=FRAG_in_CP023154(high:43.0,low:13.0);Name=terminator_00021
CP023154	ANNOgesic	3UTR	60081	60250	.	-	.	Parent=CP023154_transcript282;Name=3'UTR_00007;length=169;ID=CP023154_utr3_7;associated_term=NA;associated_cds=PRJNA382684:PFDSM3638_00280
CP023154	ANNOgesic	transcript	60081	61714	.	-	.	compare_CDS=cover;best_avg_coverage=2784.7839657282743;associated_gene=PFDSM3638_00280,PFDSM3638_00285,PFDSM3638_00290;associated_CDS=PRJNA382684:PFDSM3638_00280;ID=CP023154_transcript282;detect_lib=fragment;Name=transcript_00282;compare_gene=cover,cover,cover;associated_tss=TSS:60579_r,TSS:61339_r,TSS:61597_r
CP023154	ANNOgesic	transcript	60081	61714	.	-	.	Parent=CP023154_transcript282;associated_tss=TSS:60579_r,TSS:61339_r,TSS:61597_r;associated_CDS=PRJNA382684:PFDSM3638_00280;Name=transcript_00282;ID=CP023154_transcript282;compare_gene=cover,cover,cover;associated_gene=PFDSM3638_00280,PFDSM3638_00285,PFDSM3638_00290;detect_lib=fragment;compare_CDS=cover;best_avg_coverage=2784.7839657282743
CP023154	ANNOgesic	operon	60081	61714	.	-	.	ID=CP023154_Operon16;Parent=CP023154_transcript282;associated_gene=gene:60250-61392_r,gene:61421-61498_r,gene:61506-61582_r;Name=Operon16
CP023154	GenBank	CDS	60250	61392	.	-	1	protein_id=PRJNA382684:PFDSM3638_00280;Parent=PFDSM3638_00280.t01,CP023154_transcript282;Note=Derived by automated computational analysis using gene prediction method: Protein Homology.;product=hypothetical protein;Name=PFDSM3638_00280;transl_table=11;codon_start=1;translation=length.380;ID=PFDSM3638_00280.p01;inference=COORDINATES: similar to AA sequence:RefSeq:WP_011011184.1
CP023154	GenBank	gene	60250	61392	.	-	1	ID=PFDSM3638_00280;Parent=CP023154_transcript282;Name=PFDSM3638_00280
CP023154	GenBank	mRNA	60250	61392	.	-	1	ID=PFDSM3638_00280.t01;Parent=PFDSM3638_00280,CP023154_transcript282
CP023154	GenBank	exon	60250	61392	.	-	1	Parent=PFDSM3638_00280.t01,CP023154_transcript282
CP023154	ANNOgesic	TSS	60579	60579	.	-	.	Parent=CP023154_transcript282;method=TSSpredator;Name=TSS:60579_r;libs=test;ID=CP023154_tss47;utr_length=Internal_NA;associated_gene=PFDSM3638_00280;type=Internal
CP023154	ANNOgesic	transcript	60972	61080	.	+	.	compare_CDS=not_related;best_avg_coverage=37.788990825688074;ID=CP023154_transcript283;detect_lib=fragment;Name=transcript_00283;compare_gene=not_related;associated_tss=NA
CP023154	ANNOgesic	transcript	60972	61080	.	+	.	Parent=CP023154_transcript283;associated_tss=NA;Name=transcript_00283;ID=CP023154_transcript283;compare_gene=not_related;detect_lib=fragment;compare_CDS=not_related;best_avg_coverage=37.788990825688074
CP023154	ANNOgesic	transcript	61133	61235	.	+	.	compare_CDS=not_related;best_avg_coverage=22.97087378640777;ID=CP023154_transcript284;detect_lib=fragment;Name=transcript_00284;compare_gene=not_related;associated_tss=NA
CP023154	ANNOgesic	transcript	61133	61235	.	+	.	Parent=CP023154_transcript284;associated_tss=NA;Name=transcript_00284;ID=CP023154_transcript284;compare_gene=not_related;detect_lib=fragment;compare_CDS=not_related;best_avg_coverage=22.97087378640777
CP023154	ANNOgesic	TSS	61339	61339	.	-	.	Parent=CP023154_transcript282;method=TSSpredator;Name=TSS:61339_r;libs=test;ID=CP023154_tss48;utr_length=Internal_NA;associated_gene=PFDSM3638_00280;type=Internal
CP023154	ANNOgesic	transcript	61381	61771	.	+	.	compare_CDS=not_related;best_avg_coverage=192.75703324808185;ID=CP023154_transcript285;detect_lib=fragment;Name=transcript_00285;compare_gene=not_related;associated_tss=TSS:61650_f
CP023154	ANNOgesic	transcript	61381	61771	.	+	.	Parent=CP023154_transcript285;associated_tss=TSS:61650_f;Name=transcript_00285;ID=CP023154_transcript285;compare_gene=not_related;detect_lib=fragment;compare_CDS=not_related;best_avg_coverage=192.75703324808185
CP023154	GenBank	gene	61421	61498	.	-	1	ID=PFDSM3638_00285;Parent=CP023154_transcript282;Name=PFDSM3638_00285
CP023154	GenBank	exon	61421	61498	.	-	1	Parent=PFDSM3638_00285.r01,CP023154_transcript282;Name=PFDSM3638_00285
CP023154	GenBank	tRNA	61421	61498	.	-	1	Parent=PFDSM3638_00285,CP023154_transcript282;product=tRNA-Gly;Name=PFDSM3638_00285;anticodon=(pos:complement(61460..61462)%2Caa:Gly%2Cseq:tcc);ID=PFDSM3638_00285.r01;inference=COORDINATES: profile:tRNAscan-SE:1.23
CP023154	ANNOgesic	terminator	61492	61516	.	-	.	Parent=CP023154_transcript282;method=TransTermHP;express=True;ID=CP023154_terminator23;coverage_decrease=True;associated_gene=PRJNA382684:PFDSM3638_00295;diff_coverage=plus_TEX_in_CP023154(high:81054.0,low:39271.0);Name=terminator_00023
CP023154	GenBank	gene	61506	61582	.	-	1	ID=PFDSM3638_00290;Parent=CP023154_transcript282;Name=PFDSM3638_00290
CP023154	GenBank	exon	61506	61582	.	-	1	Parent=PFDSM3638_00290.r01,CP023154_transcript282;Name=PFDSM3638_00290
CP023154	GenBank	tRNA	61506	61582	.	-	1	Parent=PFDSM3638_00290,CP023154_transcript282;product=tRNA-Phe;Name=PFDSM3638_00290;anticodon=(pos:complement(61546..61548)%2Caa:Phe%2Cseq:gaa);ID=PFDSM3638_00290.r01;inference=COORDINATES: profile:tRNAscan-SE:1.23
CP023154	ANNOgesic	TSS	61597	61597	.	-	.	Parent=CP023154_transcript282;method=TSSpredator;Name=TSS:61597_r;libs=test;ID=CP023154_tss49;utr_length=Primary_15;associated_gene=PFDSM3638_00290;type=Primary
CP023154	ANNOgesic	TSS	61650	61650	.	+	.	Parent=CP023154_transcript285;method=TSSpredator;Name=TSS:61650_f;libs=test;ID=CP023154_tss50;utr_length=Antisense_NA;associated_gene=PFDSM3638_00290;type=Antisense
CP023154	ANNOgesic	ncRNA	61650	61791	.	+	.	sRNA_hit=NA;overlap_percent=NA;with_TSS=TSS:61650_+;Name=sRNA_00180;promoter=MOTIF_1;with_term=NA;ID=CP023154_srna180;sRNA_type=antisense;nr_hit=NA;Parent=CP023154_transcript285,CP023154_transcript287;end_cleavage=NA;overlap_cds=NA;2d_energy=-0.1521
CP023154	ANNOgesic	3UTR	61745	61780	.	-	.	Parent=CP023154_transcript286;Name=3'UTR_00008;length=35;ID=CP023154_utr3_8;associated_term=NA;associated_cds=PRJNA382684:PFDSM3638_00295
CP023154	ANNOgesic	transcript	61745	63226	.	-	.	compare_CDS=cover;best_avg_coverage=181.88663967611336;associated_gene=PFDSM3638_00295;associated_CDS=PRJNA382684:PFDSM3638_00295;ID=CP023154_transcript286;detect_lib=fragment;Name=transcript_00286;compare_gene=cover;associated_tss=NA
CP023154	ANNOgesic	transcript	61745	63226	.	-	.	Parent=CP023154_transcript286;associated_tss=NA;associated_CDS=PRJNA382684:PFDSM3638_00295;Name=transcript_00286;ID=CP023154_transcript286;compare_gene=cover;associated_gene=PFDSM3638_00295;detect_lib=fragment;compare_CDS=cover;best_avg_coverage=181.88663967611336
CP023154	ANNOgesic	operon	61745	63226	.	-	.	ID=CP023154_Operon17;Parent=CP023154_transcript286;associated_gene=gene:61780-63198_r;Name=Operon17
CP023154	GenBank	CDS	61780	63198	.	-	1	protein_id=PRJNA382684:PFDSM3638_00295;Parent=PFDSM3638_00295.t01,CP023154_transcript286;Note=Derived by automated computational analysis using gene prediction method: Protein Homology.;product=glycoside hydrolase family 1 protein;Name=PFDSM3638_00295;transl_table=11;codon_start=1;translation=length.472;ID=PFDSM3638_00295.p01;inference=COORDINATES: similar to AA sequence:RefSeq:WP_011011185.1
CP023154	GenBank	gene	61780	63198	.	-	1	ID=PFDSM3638_00295;Parent=CP023154_transcript286;Name=PFDSM3638_00295
CP023154	GenBank	mRNA	61780	63198	.	-	1	ID=PFDSM3638_00295.t01;Parent=PFDSM3638_00295,CP023154_transcript286
CP023154	GenBank	exon	61780	63198	.	-	1	Parent=PFDSM3638_00295.t01,CP023154_transcript286
CP023154	ANNOgesic	transcript	61789	61886	.	+	.	compare_CDS=not_related;best_avg_coverage=33.755102040816325;ID=CP023154_transcript287;detect_lib=fragment;Name=transcript_00287;compare_gene=not_related;associated_tss=NA
CP023154	ANNOgesic	transcript	61789	61886	.	+	.	Parent=CP023154_transcript287;associated_tss=NA;Name=transcript_00287;ID=CP023154_transcript287;compare_gene=not_related;detect_lib=fragment;compare_CDS=not_related;best_avg_coverage=33.755102040816325
CP023154	ANNOgesic	transcript	61948	62059	.	+	.	compare_CDS=not_related;best_avg_coverage=19.848214285714285;ID=CP023154_transcript288;detect_lib=fragment;Name=transcript_00288;compare_gene=not_related;associated_tss=NA
CP023154	ANNOgesic	transcript	61948	62059	.	+	.	Parent=CP023154_transcript288;associated_tss=NA;Name=transcript_00288;ID=CP023154_transcript288;compare_gene=not_related;detect_lib=fragment;compare_CDS=not_related;best_avg_coverage=19.848214285714285
CP023154	ANNOgesic	transcript	62139	62216	.	+	.	compare_CDS=not_related;best_avg_coverage=47.62820512820513;ID=CP023154_transcript289;detect_lib=fragment;Name=transcript_00289;compare_gene=not_related;associated_tss=NA
CP023154	ANNOgesic	transcript	62139	62216	.	+	.	Parent=CP023154_transcript289;associated_tss=NA;Name=transcript_00289;ID=CP023154_transcript289;compare_gene=not_related;detect_lib=fragment;compare_CDS=not_related;best_avg_coverage=47.62820512820513
CP023154	ANNOgesic	transcript	62233	62360	.	+	.	compare_CDS=not_related;best_avg_coverage=29.8046875;ID=CP023154_transcript290;detect_lib=fragment;Name=transcript_00290;compare_gene=not_related;associated_tss=NA
CP023154	ANNOgesic	transcript	62233	62360	.	+	.	Parent=CP023154_transcript290;associated_tss=NA;Name=transcript_00290;ID=CP023154_transcript290;compare_gene=not_related;detect_lib=fragment;compare_CDS=not_related;best_avg_coverage=29.8046875
CP023154	ANNOgesic	transcript	62388	62441	.	+	.	compare_CDS=not_related;best_avg_coverage=18.75925925925926;ID=CP023154_transcript291;detect_lib=fragment;Name=transcript_00291;compare_gene=not_related;associated_tss=NA
CP023154	ANNOgesic	transcript	62388	62441	.	+	.	Parent=CP023154_transcript291;associated_tss=NA;Name=transcript_00291;ID=CP023154_transcript291;compare_gene=not_related;detect_lib=fragment;compare_CDS=not_related;best_avg_coverage=18.75925925925926
CP023154	ANNOgesic	transcript	62514	62887	.	+	.	compare_CDS=not_related;best_avg_coverage=26.018716577540108;ID=CP023154_transcript292;detect_lib=fragment;Name=transcript_00292;compare_gene=not_related;associated_tss=NA
CP023154	ANNOgesic	transcript	62514	62887	.	+	.	Parent=CP023154_transcript292;associated_tss=NA;Name=transcript_00292;ID=CP023154_transcript292;compare_gene=not_related;detect_lib=fragment;compare_CDS=not_related;best_avg_coverage=26.018716577540108
CP023154	ANNOgesic	transcript	63033	63157	.	+	.	compare_CDS=not_related;best_avg_coverage=31.936;ID=CP023154_transcript293;detect_lib=fragment;Name=transcript_00293;compare_gene=not_related;associated_tss=NA
CP023154	ANNOgesic	transcript	63033	63157	.	+	.	Parent=CP023154_transcript293;associated_tss=NA;Name=transcript_00293;ID=CP023154_transcript293;compare_gene=not_related;detect_lib=fragment;compare_CDS=not_related;best_avg_coverage=31.936
CP023154	ANNOgesic	transcript	63364	67059	.	+	.	compare_CDS=cover,cover,cover,cover;best_avg_coverage=202.63933982683983;associated_gene=PFDSM3638_00300,PFDSM3638_00305,PFDSM3638_00310,PFDSM3638_00315;associated_CDS=PRJNA382684:PFDSM3638_00300,PRJNA382684:PFDSM3638_00305,PRJNA382684:PFDSM3638_00310,PRJNA382684:PFDSM3638_00315;ID=CP023154_transcript294;detect_lib=fragment;Name=transcript_00294;compare_gene=cover,cover,cover,cover;associated_tss…
CP023154	ANNOgesic	transcript	63364	67059	.	+	.	Parent=CP023154_transcript294;associated_tss=TSS:66209_f;associated_CDS=PRJNA382684:PFDSM3638_00300,PRJNA382684:PFDSM3638_00305,PRJNA382684:PFDSM3638_00310,PRJNA382684:PFDSM3638_00315;Name=transcript_00294;ID=CP023154_transcript294;compare_gene=cover,cover,cover,cover;associated_gene=PFDSM3638_00300,PFDSM3638_00305,PFDSM3638_00310,PFDSM3638_00315;detect_lib=fragment;compare_CDS=cover,cover,cover,…
CP023154	ANNOgesic	operon	63364	67059	.	+	.	ID=CP023154_Operon18;Parent=CP023154_transcript294;associated_gene=gene:63374-64078_f,gene:64089-65261_f,gene:65274-66167_f,gene:66209-66916_f;Name=Operon18
CP023154	GenBank	CDS	63374	64078	.	+	1	protein_id=PRJNA382684:PFDSM3638_00300;Parent=PFDSM3638_00300.t01,CP023154_transcript294;Note=Derived by automated computational analysis using gene prediction method: Protein Homology.;product=NAD(P)-dependent oxidoreductase;Name=PFDSM3638_00300;transl_table=11;codon_start=1;translation=length.234;ID=PFDSM3638_00300.p01;inference=COORDINATES: similar to AA sequence:RefSeq:WP_014835480.1
CP023154	GenBank	gene	63374	64078	.	+	1	ID=PFDSM3638_00300;Parent=CP023154_transcript294;Name=PFDSM3638_00300
CP023154	GenBank	mRNA	63374	64078	.	+	1	ID=PFDSM3638_00300.t01;Parent=PFDSM3638_00300,CP023154_transcript294
CP023154	GenBank	exon	63374	64078	.	+	1	Parent=PFDSM3638_00300.t01,CP023154_transcript294
CP023154	ANNOgesic	transcript	63633	63688	.	-	.	compare_CDS=not_related;best_avg_coverage=15.946428571428571;ID=CP023154_transcript295;detect_lib=fragment;Name=transcript_00295;compare_gene=not_related;associated_tss=NA
CP023154	ANNOgesic	transcript	63633	63688	.	-	.	Parent=CP023154_transcript295;associated_tss=NA;Name=transcript_00295;ID=CP023154_transcript295;compare_gene=not_related;detect_lib=fragment;compare_CDS=not_related;best_avg_coverage=15.946428571428571
CP023154	ANNOgesic	transcript	63775	63815	.	-	.	compare_CDS=not_related;best_avg_coverage=15.073170731707316;ID=CP023154_transcript296;detect_lib=fragment;Name=transcript_00296;compare_gene=not_related;associated_tss=NA
CP023154	ANNOgesic	transcript	63775	63815	.	-	.	Parent=CP023154_transcript296;associated_tss=NA;Name=transcript_00296;ID=CP023154_transcript296;compare_gene=not_related;detect_lib=fragment;compare_CDS=not_related;best_avg_coverage=15.073170731707316
CP023154	GenBank	CDS	64089	65261	.	+	1	protein_id=PRJNA382684:PFDSM3638_00305;Parent=PFDSM3638_00305.t01,CP023154_transcript294;Note=Derived by automated computational analysis using gene prediction method: Protein Homology.;product=alcohol dehydrogenase;Name=PFDSM3638_00305;transl_table=11;codon_start=1;translation=length.390;ID=PFDSM3638_00305.p01;inference=COORDINATES: similar to AA sequence:RefSeq:WP_011011187.1
CP023154	GenBank	gene	64089	65261	.	+	1	ID=PFDSM3638_00305;Parent=CP023154_transcript294;Name=PFDSM3638_00305
CP023154	GenBank	mRNA	64089	65261	.	+	1	ID=PFDSM3638_00305.t01;Parent=PFDSM3638_00305,CP023154_transcript294
CP023154	GenBank	exon	64089	65261	.	+	1	Parent=PFDSM3638_00305.t01,CP023154_transcript294
CP023154	ANNOgesic	transcript	64227	64302	.	-	.	compare_CDS=not_related;best_avg_coverage=19.86842105263158;ID=CP023154_transcript297;detect_lib=fragment;Name=transcript_00297;compare_gene=not_related;associated_tss=NA
CP023154	ANNOgesic	transcript	64227	64302	.	-	.	Parent=CP023154_transcript297;associated_tss=NA;Name=transcript_00297;ID=CP023154_transcript297;compare_gene=not_related;detect_lib=fragment;compare_CDS=not_related;best_avg_coverage=19.86842105263158
CP023154	ANNOgesic	transcript	64491	64568	.	-	.	compare_CDS=not_related;best_avg_coverage=19.358974358974358;ID=CP023154_transcript298;detect_lib=fragment;Name=transcript_00298;compare_gene=not_related;associated_tss=NA
CP023154	ANNOgesic	transcript	64491	64568	.	-	.	Parent=CP023154_transcript298;associated_tss=NA;Name=transcript_00298;ID=CP023154_transcript298;compare_gene=not_related;detect_lib=fragment;compare_CDS=not_related;best_avg_coverage=19.358974358974358
CP023154	ANNOgesic	transcript	64601	64803	.	-	.	compare_CDS=not_related;best_avg_coverage=35.32512315270936;ID=CP023154_transcript299;detect_lib=fragment;Name=transcript_00299;compare_gene=not_related;associated_tss=NA
CP023154	ANNOgesic	transcript	64601	64803	.	-	.	Parent=CP023154_transcript299;associated_tss=NA;Name=transcript_00299;ID=CP023154_transcript299;compare_gene=not_related;detect_lib=fragment;compare_CDS=not_related;best_avg_coverage=35.32512315270936
CP023154	ANNOgesic	transcript	64917	65009	.	-	.	compare_CDS=not_related;best_avg_coverage=42.61290322580645;ID=CP023154_transcript300;detect_lib=fragment;Name=transcript_00300;compare_gene=not_related;associated_tss=NA
CP023154	ANNOgesic	transcript	64917	65009	.	-	.	Parent=CP023154_transcript300;associated_tss=NA;Name=transcript_00300;ID=CP023154_transcript300;compare_gene=not_related;detect_lib=fragment;compare_CDS=not_related;best_avg_coverage=42.61290322580645
CP023154	GenBank	CDS	65274	66167	.	+	1	protein_id=PRJNA382684:PFDSM3638_00310;Parent=PFDSM3638_00310.t01,CP023154_transcript294;Note=Derived by automated computational analysis using gene prediction method: Protein Homology.;product=hydrolase;Name=PFDSM3638_00310;transl_table=11;codon_start=1;translation=length.297;ID=PFDSM3638_00310.p01;inference=COORDINATES: similar to AA sequence:RefSeq:WP_011011188.1
CP023154	GenBank	gene	65274	66167	.	+	1	ID=PFDSM3638_00310;Parent=CP023154_transcript294;Name=PFDSM3638_00310
CP023154	GenBank	mRNA	65274	66167	.	+	1	ID=PFDSM3638_00310.t01;Parent=PFDSM3638_00310,CP023154_transcript294
CP023154	GenBank	exon	65274	66167	.	+	1	Parent=PFDSM3638_00310.t01,CP023154_transcript294
CP023154	ANNOgesic	transcript	65333	65381	.	-	.	compare_CDS=not_related;best_avg_coverage=25.816326530612244;ID=CP023154_transcript301;detect_lib=fragment;Name=transcript_00301;compare_gene=not_related;associated_tss=NA
CP023154	ANNOgesic	transcript	65333	65381	.	-	.	Parent=CP023154_transcript301;associated_tss=NA;Name=transcript_00301;ID=CP023154_transcript301;compare_gene=not_related;detect_lib=fragment;compare_CDS=not_related;best_avg_coverage=25.816326530612244
CP023154	ANNOgesic	transcript	65833	66130	.	-	.	compare_CDS=not_related;best_avg_coverage=30.11744966442953;ID=CP023154_transcript302;detect_lib=fragment;Name=transcript_00302;compare_gene=not_related;associated_tss=NA
CP023154	ANNOgesic	transcript	65833	66130	.	-	.	Parent=CP023154_transcript302;associated_tss=NA;Name=transcript_00302;ID=CP023154_transcript302;compare_gene=not_related;detect_lib=fragment;compare_CDS=not_related;best_avg_coverage=30.11744966442953
CP023154	ANNOgesic	TSS	66209	66209	.	+	.	Parent=CP023154_transcript294;method=TSSpredator;Name=TSS:66209_f;libs=test;ID=CP023154_tss51;utr_length=Primary_0;associated_gene=PFDSM3638_00315;type=Primary
CP023154	GenBank	CDS	66209	66916	.	+	1	protein_id=PRJNA382684:PFDSM3638_00315;Parent=PFDSM3638_00315.t01,CP023154_transcript294;Note=Derived by automated computational analysis using gene prediction method: Protein Homology.;product=biotin--[acetyl-CoA-carboxylase] ligase;Name=PFDSM3638_00315;transl_table=11;codon_start=1;translation=length.235;ID=PFDSM3638_00315.p01;inference=COORDINATES: similar to AA sequence:RefSeq:WP_011011189.1
CP023154	GenBank	gene	66209	66916	.	+	1	ID=PFDSM3638_00315;Parent=CP023154_transcript294;Name=PFDSM3638_00315
CP023154	GenBank	mRNA	66209	66916	.	+	1	ID=PFDSM3638_00315.t01;Parent=PFDSM3638_00315,CP023154_transcript294
CP023154	GenBank	exon	66209	66916	.	+	1	Parent=PFDSM3638_00315.t01,CP023154_transcript294
CP023154	ANNOgesic	transcript	66263	66285	.	-	.	compare_CDS=not_related;best_avg_coverage=13.304347826086957;ID=CP023154_transcript303;detect_lib=fragment;Name=transcript_00303;compare_gene=not_related;associated_tss=NA
CP023154	ANNOgesic	transcript	66263	66285	.	-	.	Parent=CP023154_transcript303;associated_tss=NA;Name=transcript_00303;ID=CP023154_transcript303;compare_gene=not_related;detect_lib=fragment;compare_CDS=not_related;best_avg_coverage=13.304347826086957
CP023154	ANNOgesic	transcript	66363	69144	.	-	.	compare_CDS=cover,cover;best_avg_coverage=797.8670021567218;associated_gene=PFDSM3638_00320,PFDSM3638_00325;associated_CDS=PRJNA382684:PFDSM3638_00320,PRJNA382684:PFDSM3638_00325;ID=CP023154_transcript304;detect_lib=fragment;Name=transcript_00304;compare_gene=cover,cover;associated_tss=TSS:67566_r,TSS:67969_r
CP023154	ANNOgesic	transcript	66363	69144	.	-	.	Parent=CP023154_transcript304;associated_tss=TSS:67566_r,TSS:67969_r;associated_CDS=PRJNA382684:PFDSM3638_00320,PRJNA382684:PFDSM3638_00325;Name=transcript_00304;ID=CP023154_transcript304;compare_gene=cover,cover;associated_gene=PFDSM3638_00320,PFDSM3638_00325;detect_lib=fragment;compare_CDS=cover,cover;best_avg_coverage=797.8670021567218
CP023154	ANNOgesic	operon	66363	69144	.	-	.	ID=CP023154_Operon19;Parent=CP023154_transcript304;associated_gene=gene:66899-67807_r,gene:67791-69083_r;Name=Operon19
CP023154	ANNOgesic	terminator	66738	66753	.	-	.	Parent=CP023154_transcript304;method=TransTermHP;express=True;ID=CP023154_terminator24;coverage_decrease=True;associated_gene=PRJNA382684:PFDSM3638_00320;diff_coverage=FRAG_in_CP023154(high:807.0,low:399.0);Name=terminator_00024
CP023154	GenBank	CDS	66899	67807	.	-	1	protein_id=PRJNA382684:PFDSM3638_00320;Parent=PFDSM3638_00320.t01,CP023154_transcript304;Note=Derived by automated computational analysis using gene prediction method: Protein Homology.;product=2-phosphoglycerate kinase;Name=PFDSM3638_00320;transl_table=11;codon_start=1;translation=length.302;ID=PFDSM3638_00320.p01;inference=COORDINATES: similar to AA sequence:RefSeq:WP_011011190.1
CP023154	GenBank	gene	66899	67807	.	-	1	ID=PFDSM3638_00320;Parent=CP023154_transcript304;Name=PFDSM3638_00320
CP023154	GenBank	mRNA	66899	67807	.	-	1	ID=PFDSM3638_00320.t01;Parent=PFDSM3638_00320,CP023154_transcript304
CP023154	GenBank	exon	66899	67807	.	-	1	Parent=PFDSM3638_00320.t01,CP023154_transcript304
CP023154	ANNOgesic	3UTR	66916	67059	.	+	.	Parent=CP023154_transcript294;Name=3'UTR_00009;length=143;ID=CP023154_utr3_9;associated_term=NA;associated_cds=PRJNA382684:PFDSM3638_00315
CP023154	ANNOgesic	terminator	67016	67032	.	+	.	Parent=CP023154_transcript294;method=TransTermHP;express=True;ID=CP023154_terminator25;coverage_decrease=True;associated_gene=PRJNA382684:PFDSM3638_00315;diff_coverage=plus_TEX_in_CP023154(high:57.0,low:27.0);Name=terminator_00025
CP023154	ANNOgesic	transcript	67073	67112	.	+	.	compare_CDS=not_related;best_avg_coverage=14.275;ID=CP023154_transcript305;detect_lib=fragment;Name=transcript_00305;compare_gene=not_related;associated_tss=NA
CP023154	ANNOgesic	transcript	67073	67112	.	+	.	Parent=CP023154_transcript305;associated_tss=NA;Name=transcript_00305;ID=CP023154_transcript305;compare_gene=not_related;detect_lib=fragment;compare_CDS=not_related;best_avg_coverage=14.275
CP023154	ANNOgesic	transcript	67202	67429	.	+	.	compare_CDS=not_related;best_avg_coverage=17.80701754385965;ID=CP023154_transcript306;detect_lib=fragment;Name=transcript_00306;compare_gene=not_related;associated_tss=NA
CP023154	ANNOgesic	transcript	67202	67429	.	+	.	Parent=CP023154_transcript306;associated_tss=NA;Name=transcript_00306;ID=CP023154_transcript306;compare_gene=not_related;detect_lib=fragment;compare_CDS=not_related;best_avg_coverage=17.80701754385965
CP023154	ANNOgesic	transcript	67472	67609	.	+	.	compare_CDS=not_related;best_avg_coverage=24.152173913043477;ID=CP023154_transcript307;detect_lib=fragment;Name=transcript_00307;compare_gene=not_related;associated_tss=NA
CP023154	ANNOgesic	transcript	67472	67609	.	+	.	Parent=CP023154_transcript307;associated_tss=NA;Name=transcript_00307;ID=CP023154_transcript307;compare_gene=not_related;detect_lib=fragment;compare_CDS=not_related;best_avg_coverage=24.152173913043477
CP023154	ANNOgesic	TSS	67566	67566	.	-	.	Parent=CP023154_transcript304;method=TSSpredator;Name=TSS:67566_r;libs=test;ID=CP023154_tss52;utr_length=Internal_NA;associated_gene=PFDSM3638_00320;type=Internal
CP023154	ANNOgesic	transcript	67684	67852	.	+	.	compare_CDS=not_related;best_avg_coverage=25.53846153846154;ID=CP023154_transcript308;detect_lib=fragment;Name=transcript_00308;compare_gene=not_related;associated_tss=NA
CP023154	ANNOgesic	transcript	67684	67852	.	+	.	Parent=CP023154_transcript308;associated_tss=NA;Name=transcript_00308;ID=CP023154_transcript308;compare_gene=not_related;detect_lib=fragment;compare_CDS=not_related;best_avg_coverage=25.53846153846154
CP023154	GenBank	CDS	67791	69083	.	-	1	protein_id=PRJNA382684:PFDSM3638_00325;Parent=PFDSM3638_00325.t01,CP023154_transcript304;Note=Derived by automated computational analysis using gene prediction method: Protein Homology.;product=2%2C3-diphosphoglycerate synthetase;Name=PFDSM3638_00325;transl_table=11;codon_start=1;translation=length.430;ID=PFDSM3638_00325.p01;inference=COORDINATES: similar to AA sequence:RefSeq:WP_011011191.1
CP023154	GenBank	gene	67791	69083	.	-	1	ID=PFDSM3638_00325;Parent=CP023154_transcript304;Name=PFDSM3638_00325
CP023154	GenBank	mRNA	67791	69083	.	-	1	ID=PFDSM3638_00325.t01;Parent=PFDSM3638_00325,CP023154_transcript304
CP023154	GenBank	exon	67791	69083	.	-	1	Parent=PFDSM3638_00325.t01,CP023154_transcript304
CP023154	ANNOgesic	transcript	67957	68087	.	+	.	compare_CDS=not_related;best_avg_coverage=40.9236641221374;ID=CP023154_transcript309;detect_lib=fragment;Name=transcript_00309;compare_gene=not_related;associated_tss=NA
CP023154	ANNOgesic	transcript	67957	68087	.	+	.	Parent=CP023154_transcript309;associated_tss=NA;Name=transcript_00309;ID=CP023154_transcript309;compare_gene=not_related;detect_lib=fragment;compare_CDS=not_related;best_avg_coverage=40.9236641221374
CP023154	ANNOgesic	TSS	67969	67969	.	-	.	Parent=CP023154_transcript304;method=TSSpredator;Name=TSS:67969_r;libs=test;ID=CP023154_tss53;utr_length=Primary_162,Internal_NA;associated_gene=PFDSM3638_00320,PFDSM3638_00325;type=Primary,Internal
CP023154	ANNOgesic	transcript	68103	68209	.	+	.	compare_CDS=not_related;best_avg_coverage=34.94392523364486;ID=CP023154_transcript310;detect_lib=fragment;Name=transcript_00310;compare_gene=not_related;associated_tss=NA
CP023154	ANNOgesic	transcript	68103	68209	.	+	.	Parent=CP023154_transcript310;associated_tss=NA;Name=transcript_00310;ID=CP023154_transcript310;compare_gene=not_related;detect_lib=fragment;compare_CDS=not_related;best_avg_coverage=34.94392523364486
CP023154	ANNOgesic	transcript	68488	68721	.	+	.	compare_CDS=not_related;best_avg_coverage=27.141025641025642;ID=CP023154_transcript311;detect_lib=fragment;Name=transcript_00311;compare_gene=not_related;associated_tss=NA
CP023154	ANNOgesic	transcript	68488	68721	.	+	.	Parent=CP023154_transcript311;associated_tss=NA;Name=transcript_00311;ID=CP023154_transcript311;compare_gene=not_related;detect_lib=fragment;compare_CDS=not_related;best_avg_coverage=27.141025641025642
CP023154	ANNOgesic	transcript	68968	69120	.	+	.	compare_CDS=not_related;best_avg_coverage=54.55555555555556;ID=CP023154_transcript312;detect_lib=fragment;Name=transcript_00312;compare_gene=not_related;associated_tss=NA
CP023154	ANNOgesic	transcript	68968	69120	.	+	.	Parent=CP023154_transcript312;associated_tss=NA;Name=transcript_00312;ID=CP023154_transcript312;compare_gene=not_related;detect_lib=fragment;compare_CDS=not_related;best_avg_coverage=54.55555555555556
CP023154	ANNOgesic	transcript	69196	72280	.	+	.	compare_CDS=cover,cover,cover;best_avg_coverage=197.49724473257697;associated_gene=PFDSM3638_00330,PFDSM3638_00335,PFDSM3638_00340;associated_CDS=PRJNA382684:PFDSM3638_00330,PRJNA382684:PFDSM3638_00335,PRJNA382684:PFDSM3638_00340;ID=CP023154_transcript313;detect_lib=fragment;Name=transcript_00313;compare_gene=cover,cover,cover;associated_tss=TSS:69217_f,TSS:70316_f,TSS:70773_f
CP023154	ANNOgesic	transcript	69196	72280	.	+	.	Parent=CP023154_transcript313;associated_tss=TSS:69217_f,TSS:70316_f,TSS:70773_f;associated_CDS=PRJNA382684:PFDSM3638_00330,PRJNA382684:PFDSM3638_00335,PRJNA382684:PFDSM3638_00340;Name=transcript_00313;ID=CP023154_transcript313;compare_gene=cover,cover,cover;associated_gene=PFDSM3638_00330,PFDSM3638_00335,PFDSM3638_00340;detect_lib=fragment;compare_CDS=cover,cover,cover;best_avg_coverage=197.4972…
CP023154	ANNOgesic	operon	69196	72280	.	+	.	ID=CP023154_Operon20;Parent=CP023154_transcript313;associated_gene=gene:69225-70244_f,gene:70317-71066_f,gene:71059-72093_f;Name=Operon20
CP023154	ANNOgesic	TSS	69217	69217	.	+	.	Parent=CP023154_transcript313;method=TSSpredator;Name=TSS:69217_f;libs=test;ID=CP023154_tss54;utr_length=Primary_8;associated_gene=PFDSM3638_00330;type=Primary
CP023154	GenBank	CDS	69225	70244	.	+	1	protein_id=PRJNA382684:PFDSM3638_00330;Parent=PFDSM3638_00330.t01,CP023154_transcript313;Note=Derived by automated computational analysis using gene prediction method: Protein Homology.;product=tungstate ABC transporter substrate-binding protein WtpA;Name=PFDSM3638_00330;transl_table=11;codon_start=1;translation=length.339;ID=PFDSM3638_00330.p01;inference=COORDINATES: similar to AA sequence:RefSe…
CP023154	GenBank	gene	69225	70244	.	+	1	ID=PFDSM3638_00330;Parent=CP023154_transcript313;Name=PFDSM3638_00330
CP023154	GenBank	mRNA	69225	70244	.	+	1	ID=PFDSM3638_00330.t01;Parent=PFDSM3638_00330,CP023154_transcript313
CP023154	GenBank	exon	69225	70244	.	+	1	Parent=PFDSM3638_00330.t01,CP023154_transcript313
CP023154	ANNOgesic	transcript	69318	69355	.	-	.	compare_CDS=not_related;best_avg_coverage=45.026315789473685;ID=CP023154_transcript314;detect_lib=fragment;Name=transcript_00314;compare_gene=not_related;associated_tss=NA
CP023154	ANNOgesic	transcript	69318	69355	.	-	.	Parent=CP023154_transcript314;associated_tss=NA;Name=transcript_00314;ID=CP023154_transcript314;compare_gene=not_related;detect_lib=fragment;compare_CDS=not_related;best_avg_coverage=45.026315789473685
CP023154	ANNOgesic	transcript	69523	69561	.	-	.	compare_CDS=not_related;best_avg_coverage=20.846153846153847;ID=CP023154_transcript315;detect_lib=fragment;Name=transcript_00315;compare_gene=not_related;associated_tss=NA
CP023154	ANNOgesic	transcript	69523	69561	.	-	.	Parent=CP023154_transcript315;associated_tss=NA;Name=transcript_00315;ID=CP023154_transcript315;compare_gene=not_related;detect_lib=fragment;compare_CDS=not_related;best_avg_coverage=20.846153846153847
CP023154	ANNOgesic	transcript	69661	69686	.	-	.	compare_CDS=not_related;best_avg_coverage=21.346153846153847;ID=CP023154_transcript316;detect_lib=fragment;Name=transcript_00316;compare_gene=not_related;associated_tss=NA
CP023154	ANNOgesic	transcript	69661	69686	.	-	.	Parent=CP023154_transcript316;associated_tss=NA;Name=transcript_00316;ID=CP023154_transcript316;compare_gene=not_related;detect_lib=fragment;compare_CDS=not_related;best_avg_coverage=21.346153846153847
CP023154	ANNOgesic	transcript	69779	69959	.	-	.	compare_CDS=not_related;best_avg_coverage=22.0;ID=CP023154_transcript317;detect_lib=fragment;Name=transcript_00317;compare_gene=not_related;associated_tss=NA
CP023154	ANNOgesic	transcript	69779	69959	.	-	.	Parent=CP023154_transcript317;associated_tss=NA;Name=transcript_00317;ID=CP023154_transcript317;compare_gene=not_related;detect_lib=fragment;compare_CDS=not_related;best_avg_coverage=22.0
CP023154	ANNOgesic	transcript	69971	70081	.	-	.	compare_CDS=not_related;best_avg_coverage=20.783783783783782;ID=CP023154_transcript318;detect_lib=fragment;Name=transcript_00318;compare_gene=not_related;associated_tss=NA
CP023154	ANNOgesic	transcript	69971	70081	.	-	.	Parent=CP023154_transcript318;associated_tss=NA;Name=transcript_00318;ID=CP023154_transcript318;compare_gene=not_related;detect_lib=fragment;compare_CDS=not_related;best_avg_coverage=20.783783783783782
CP023154	ANNOgesic	transcript	70217	70777	.	-	.	compare_CDS=not_related;best_avg_coverage=71.1301247771836;ID=CP023154_transcript319;detect_lib=fragment;Name=transcript_00319;compare_gene=not_related;associated_tss=NA
CP023154	ANNOgesic	transcript	70217	70777	.	-	.	Parent=CP023154_transcript319;associated_tss=NA;Name=transcript_00319;ID=CP023154_transcript319;compare_gene=not_related;detect_lib=fragment;compare_CDS=not_related;best_avg_coverage=71.1301247771836
CP023154	ANNOgesic	TSS	70316	70316	.	+	.	Parent=CP023154_transcript313;method=TSSpredator;Name=TSS:70316_f;libs=test;ID=CP023154_tss55;utr_length=Primary_1;associated_gene=PFDSM3638_00335;type=Primary
CP023154	GenBank	CDS	70317	71066	.	+	1	protein_id=PRJNA382684:PFDSM3638_00335;Parent=PFDSM3638_00335.t01,CP023154_transcript313;Note=Derived by automated computational analysis using gene prediction method: Protein Homology.;product=molybdenum ABC transporter permease;Name=PFDSM3638_00335;transl_table=11;codon_start=1;translation=length.249;ID=PFDSM3638_00335.p01;inference=COORDINATES: similar to AA sequence:RefSeq:WP_014835477.1
CP023154	GenBank	gene	70317	71066	.	+	1	ID=PFDSM3638_00335;Parent=CP023154_transcript313;Name=PFDSM3638_00335
CP023154	GenBank	mRNA	70317	71066	.	+	1	ID=PFDSM3638_00335.t01;Parent=PFDSM3638_00335,CP023154_transcript313
CP023154	GenBank	exon	70317	71066	.	+	1	Parent=PFDSM3638_00335.t01,CP023154_transcript313
CP023154	ANNOgesic	TSS	70773	70773	.	+	.	Parent=CP023154_transcript313;method=TSSpredator;Name=TSS:70773_f;libs=test;ID=CP023154_tss56;utr_length=Primary_286,Internal_NA;associated_gene=PFDSM3638_00340,PFDSM3638_00335;type=Primary,Internal
CP023154	ANNOgesic	transcript	70896	70983	.	-	.	compare_CDS=not_related;best_avg_coverage=22.431818181818183;ID=CP023154_transcript320;detect_lib=fragment;Name=transcript_00320;compare_gene=not_related;associated_tss=NA
CP023154	ANNOgesic	transcript	70896	70983	.	-	.	Parent=CP023154_transcript320;associated_tss=NA;Name=transcript_00320;ID=CP023154_transcript320;compare_gene=not_related;detect_lib=fragment;compare_CDS=not_related;best_avg_coverage=22.431818181818183
CP023154	GenBank	CDS	71059	72093	.	+	1	protein_id=PRJNA382684:PFDSM3638_00340;Parent=PFDSM3638_00340.t01,CP023154_transcript313;Note=Derived by automated computational analysis using gene prediction method: Protein Homology.;product=molybdenum ABC transporter ATP-binding protein;Name=PFDSM3638_00340;transl_table=11;codon_start=1;translation=length.344;ID=PFDSM3638_00340.p01;inference=COORDINATES: similar to AA sequence:RefSeq:WP_01101…
CP023154	GenBank	gene	71059	72093	.	+	1	ID=PFDSM3638_00340;Parent=CP023154_transcript313;Name=PFDSM3638_00340
CP023154	GenBank	mRNA	71059	72093	.	+	1	ID=PFDSM3638_00340.t01;Parent=PFDSM3638_00340,CP023154_transcript313
CP023154	GenBank	exon	71059	72093	.	+	1	Parent=PFDSM3638_00340.t01,CP023154_transcript313
CP023154	ANNOgesic	transcript	71144	71249	.	-	.	compare_CDS=not_related;best_avg_coverage=16.943396226415093;ID=CP023154_transcript321;detect_lib=fragment;Name=transcript_00321;compare_gene=not_related;associated_tss=NA
CP023154	ANNOgesic	transcript	71144	71249	.	-	.	Parent=CP023154_transcript321;associated_tss=NA;Name=transcript_00321;ID=CP023154_transcript321;compare_gene=not_related;detect_lib=fragment;compare_CDS=not_related;best_avg_coverage=16.943396226415093
CP023154	ANNOgesic	transcript	71769	71849	.	-	.	compare_CDS=not_related;best_avg_coverage=15.296296296296296;ID=CP023154_transcript322;detect_lib=fragment;Name=transcript_00322;compare_gene=not_related;associated_tss=NA
CP023154	ANNOgesic	transcript	71769	71849	.	-	.	Parent=CP023154_transcript322;associated_tss=NA;Name=transcript_00322;ID=CP023154_transcript322;compare_gene=not_related;detect_lib=fragment;compare_CDS=not_related;best_avg_coverage=15.296296296296296
CP023154	ANNOgesic	terminator	71821	71844	.	-	.	Parent=CP023154_transcript322;method=TransTermHP;express=True;ID=CP023154_terminator26;coverage_decrease=True;associated_gene=PRJNA382684:PFDSM3638_00345;diff_coverage=FRAG_in_CP023154(high:25.0,low:12.0);Name=terminator_00026
CP023154	ANNOgesic	3UTR	71875	72090	.	-	.	Parent=CP023154_transcript323;Name=3'UTR_00011;length=215;ID=CP023154_utr3_11;associated_term=NA;associated_cds=PRJNA382684:PFDSM3638_00345
CP023154	ANNOgesic	transcript	71875	77406	.	-	.	compare_CDS=cover,cover,cover;best_avg_coverage=879.3145336225597;associated_gene=PFDSM3638_00345,PFDSM3638_00350,PFDSM3638_00355;associated_CDS=PRJNA382684:PFDSM3638_00345,PRJNA382684:PFDSM3638_00350,PRJNA382684:PFDSM3638_00355;ID=CP023154_transcript323;detect_lib=fragment;Name=transcript_00323;compare_gene=cover,cover,cover;associated_tss=TSS:73842_r,TSS:75826_r,TSS:77389_r
CP023154	ANNOgesic	transcript	71875	77406	.	-	.	Parent=CP023154_transcript323;associated_tss=TSS:73842_r,TSS:75826_r,TSS:77389_r;associated_CDS=PRJNA382684:PFDSM3638_00345,PRJNA382684:PFDSM3638_00350,PRJNA382684:PFDSM3638_00355;Name=transcript_00323;ID=CP023154_transcript323;compare_gene=cover,cover,cover;associated_gene=PFDSM3638_00345,PFDSM3638_00350,PFDSM3638_00355;detect_lib=fragment;compare_CDS=cover,cover,cover;best_avg_coverage=879.3145…
CP023154	ANNOgesic	operon	71875	77406	.	-	.	ID=CP023154_Operon21;Parent=CP023154_transcript323;associated_gene=gene:72090-72641_r,gene:72625-76683_r,gene:76697-77341_r;Name=Operon21
CP023154	GenBank	CDS	72090	72641	.	-	1	protein_id=PRJNA382684:PFDSM3638_00345;Parent=PFDSM3638_00345.t01,CP023154_transcript323;Note=Derived by automated computational analysis using gene prediction method: Protein Homology.;product=RNA 2'-phosphotransferase;Name=PFDSM3638_00345;transl_table=11;codon_start=1;translation=length.183;ID=PFDSM3638_00345.p01;inference=COORDINATES: similar to AA sequence:RefSeq:WP_011011195.1
CP023154	GenBank	gene	72090	72641	.	-	1	ID=PFDSM3638_00345;Parent=CP023154_transcript323;Name=PFDSM3638_00345
CP023154	GenBank	mRNA	72090	72641	.	-	1	ID=PFDSM3638_00345.t01;Parent=PFDSM3638_00345,CP023154_transcript323
CP023154	GenBank	exon	72090	72641	.	-	1	Parent=PFDSM3638_00345.t01,CP023154_transcript323
CP023154	ANNOgesic	3UTR	72093	72280	.	+	.	Parent=CP023154_transcript313;Name=3'UTR_00010;length=187;ID=CP023154_utr3_10;associated_term=Terminator:72281-72294_+;associated_cds=PRJNA382684:PFDSM3638_00340
CP023154	ANNOgesic	terminator	72281	72294	.	+	.	Parent=CP023154_transcript313;method=TransTermHP;express=True;ID=CP023154_terminator27;coverage_decrease=True;associated_gene=PRJNA382684:PFDSM3638_00340;diff_coverage=FRAG_in_CP023154(high:44.0,low:15.0);Name=terminator_00027
CP023154	ANNOgesic	transcript	72329	72396	.	+	.	compare_CDS=not_related;best_avg_coverage=21.529411764705884;ID=CP023154_transcript324;detect_lib=fragment;Name=transcript_00324;compare_gene=not_related;associated_tss=NA
CP023154	ANNOgesic	transcript	72329	72396	.	+	.	Parent=CP023154_transcript324;associated_tss=NA;Name=transcript_00324;ID=CP023154_transcript324;compare_gene=not_related;detect_lib=fragment;compare_CDS=not_related;best_avg_coverage=21.529411764705884
CP023154	ANNOgesic	transcript	72459	72615	.	+	.	compare_CDS=not_related;best_avg_coverage=63.3312101910828;ID=CP023154_transcript325;detect_lib=fragment;Name=transcript_00325;compare_gene=not_related;associated_tss=NA
CP023154	ANNOgesic	transcript	72459	72615	.	+	.	Parent=CP023154_transcript325;associated_tss=NA;Name=transcript_00325;ID=CP023154_transcript325;compare_gene=not_related;detect_lib=fragment;compare_CDS=not_related;best_avg_coverage=63.3312101910828
CP023154	GenBank	CDS	72625	76683	.	-	1	protein_id=PRJNA382684:PFDSM3638_00350;Parent=PFDSM3638_00350.t01,CP023154_transcript323;Note=Derived by automated computational analysis using gene prediction method: Protein Homology.;product=DNA helicase;Name=PFDSM3638_00350;transl_table=11;codon_start=1;translation=length.1352;ID=PFDSM3638_00350.p01;inference=COORDINATES: similar to AA sequence:RefSeq:WP_014835476.1
CP023154	GenBank	gene	72625	76683	.	-	1	ID=PFDSM3638_00350;Parent=CP023154_transcript323;Name=PFDSM3638_00350
CP023154	GenBank	mRNA	72625	76683	.	-	1	ID=PFDSM3638_00350.t01;Parent=PFDSM3638_00350,CP023154_transcript323
CP023154	GenBank	exon	72625	76683	.	-	1	Parent=PFDSM3638_00350.t01,CP023154_transcript323
CP023154	ANNOgesic	transcript	72722	72744	.	+	.	compare_CDS=not_related;best_avg_coverage=13.652173913043478;ID=CP023154_transcript326;detect_lib=fragment;Name=transcript_00326;compare_gene=not_related;associated_tss=NA
CP023154	ANNOgesic	transcript	72722	72744	.	+	.	Parent=CP023154_transcript326;associated_tss=NA;Name=transcript_00326;ID=CP023154_transcript326;compare_gene=not_related;detect_lib=fragment;compare_CDS=not_related;best_avg_coverage=13.652173913043478
CP023154	ANNOgesic	transcript	72751	72798	.	+	.	compare_CDS=not_related;best_avg_coverage=17.25;ID=CP023154_transcript327;detect_lib=fragment;Name=transcript_00327;compare_gene=not_related;associated_tss=NA
CP023154	ANNOgesic	transcript	72751	72798	.	+	.	Parent=CP023154_transcript327;associated_tss=NA;Name=transcript_00327;ID=CP023154_transcript327;compare_gene=not_related;detect_lib=fragment;compare_CDS=not_related;best_avg_coverage=17.25
CP023154	ANNOgesic	transcript	72812	73007	.	+	.	compare_CDS=not_related;best_avg_coverage=38.01020408163265;ID=CP023154_transcript328;detect_lib=fragment;Name=transcript_00328;compare_gene=not_related;associated_tss=NA
CP023154	ANNOgesic	transcript	72812	73007	.	+	.	Parent=CP023154_transcript328;associated_tss=NA;Name=transcript_00328;ID=CP023154_transcript328;compare_gene=not_related;detect_lib=fragment;compare_CDS=not_related;best_avg_coverage=38.01020408163265
CP023154	ANNOgesic	transcript	73085	73172	.	+	.	compare_CDS=not_related;best_avg_coverage=21.53409090909091;ID=CP023154_transcript329;detect_lib=fragment;Name=transcript_00329;compare_gene=not_related;associated_tss=NA
CP023154	ANNOgesic	transcript	73085	73172	.	+	.	Parent=CP023154_transcript329;associated_tss=NA;Name=transcript_00329;ID=CP023154_transcript329;compare_gene=not_related;detect_lib=fragment;compare_CDS=not_related;best_avg_coverage=21.53409090909091
CP023154	ANNOgesic	transcript	73255	73353	.	+	.	compare_CDS=not_related;best_avg_coverage=25.696969696969695;ID=CP023154_transcript330;detect_lib=fragment;Name=transcript_00330;compare_gene=not_related;associated_tss=NA
CP023154	ANNOgesic	transcript	73255	73353	.	+	.	Parent=CP023154_transcript330;associated_tss=NA;Name=transcript_00330;ID=CP023154_transcript330;compare_gene=not_related;detect_lib=fragment;compare_CDS=not_related;best_avg_coverage=25.696969696969695
CP023154	ANNOgesic	transcript	73387	73482	.	+	.	compare_CDS=not_related;best_avg_coverage=33.604166666666664;ID=CP023154_transcript331;detect_lib=fragment;Name=transcript_00331;compare_gene=not_related;associated_tss=NA
CP023154	ANNOgesic	transcript	73387	73482	.	+	.	Parent=CP023154_transcript331;associated_tss=NA;Name=transcript_00331;ID=CP023154_transcript331;compare_gene=not_related;detect_lib=fragment;compare_CDS=not_related;best_avg_coverage=33.604166666666664
CP023154	ANNOgesic	transcript	73497	73518	.	+	.	compare_CDS=not_related;best_avg_coverage=14.136363636363637;ID=CP023154_transcript332;detect_lib=fragment;Name=transcript_00332;compare_gene=not_related;associated_tss=NA
CP023154	ANNOgesic	transcript	73497	73518	.	+	.	Parent=CP023154_transcript332;associated_tss=NA;Name=transcript_00332;ID=CP023154_transcript332;compare_gene=not_related;detect_lib=fragment;compare_CDS=not_related;best_avg_coverage=14.136363636363637
CP023154	ANNOgesic	transcript	73695	73739	.	+	.	compare_CDS=not_related;best_avg_coverage=18.644444444444446;ID=CP023154_transcript333;detect_lib=fragment;Name=transcript_00333;compare_gene=not_related;associated_tss=NA
CP023154	ANNOgesic	transcript	73695	73739	.	+	.	Parent=CP023154_transcript333;associated_tss=NA;Name=transcript_00333;ID=CP023154_transcript333;compare_gene=not_related;detect_lib=fragment;compare_CDS=not_related;best_avg_coverage=18.644444444444446
CP023154	ANNOgesic	TSS	73842	73842	.	-	.	Parent=CP023154_transcript323;method=TSSpredator;Name=TSS:73842_r;libs=test;ID=CP023154_tss57;utr_length=Internal_NA;associated_gene=PFDSM3638_00350;type=Internal
CP023154	ANNOgesic	transcript	73892	74058	.	+	.	compare_CDS=not_related;best_avg_coverage=41.26347305389221;ID=CP023154_transcript334;detect_lib=fragment;Name=transcript_00334;compare_gene=not_related;associated_tss=NA
CP023154	ANNOgesic	transcript	73892	74058	.	+	.	Parent=CP023154_transcript334;associated_tss=NA;Name=transcript_00334;ID=CP023154_transcript334;compare_gene=not_related;detect_lib=fragment;compare_CDS=not_related;best_avg_coverage=41.26347305389221
CP023154	ANNOgesic	transcript	74136	74221	.	+	.	compare_CDS=not_related;best_avg_coverage=35.73255813953488;ID=CP023154_transcript335;detect_lib=fragment;Name=transcript_00335;compare_gene=not_related;associated_tss=NA
CP023154	ANNOgesic	transcript	74136	74221	.	+	.	Parent=CP023154_transcript335;associated_tss=NA;Name=transcript_00335;ID=CP023154_transcript335;compare_gene=not_related;detect_lib=fragment;compare_CDS=not_related;best_avg_coverage=35.73255813953488
CP023154	ANNOgesic	transcript	74253	74292	.	+	.	compare_CDS=not_related;best_avg_coverage=14.9;ID=CP023154_transcript336;detect_lib=fragment;Name=transcript_00336;compare_gene=not_related;associated_tss=NA
CP023154	ANNOgesic	transcript	74253	74292	.	+	.	Parent=CP023154_transcript336;associated_tss=NA;Name=transcript_00336;ID=CP023154_transcript336;compare_gene=not_related;detect_lib=fragment;compare_CDS=not_related;best_avg_coverage=14.9
CP023154	ANNOgesic	transcript	74351	74390	.	+	.	compare_CDS=not_related;best_avg_coverage=14.85;ID=CP023154_transcript337;detect_lib=fragment;Name=transcript_00337;compare_gene=not_related;associated_tss=NA
CP023154	ANNOgesic	transcript	74351	74390	.	+	.	Parent=CP023154_transcript337;associated_tss=NA;Name=transcript_00337;ID=CP023154_transcript337;compare_gene=not_related;detect_lib=fragment;compare_CDS=not_related;best_avg_coverage=14.85
CP023154	ANNOgesic	transcript	74459	74485	.	+	.	compare_CDS=not_related;best_avg_coverage=13.444444444444445;ID=CP023154_transcript338;detect_lib=fragment;Name=transcript_00338;compare_gene=not_related;associated_tss=NA
CP023154	ANNOgesic	transcript	74459	74485	.	+	.	Parent=CP023154_transcript338;associated_tss=NA;Name=transcript_00338;ID=CP023154_transcript338;compare_gene=not_related;detect_lib=fragment;compare_CDS=not_related;best_avg_coverage=13.444444444444445
CP023154	ANNOgesic	transcript	74654	74801	.	+	.	compare_CDS=not_related;best_avg_coverage=55.42567567567568;ID=CP023154_transcript339;detect_lib=fragment;Name=transcript_00339;compare_gene=not_related;associated_tss=NA
CP023154	ANNOgesic	transcript	74654	74801	.	+	.	Parent=CP023154_transcript339;associated_tss=NA;Name=transcript_00339;ID=CP023154_transcript339;compare_gene=not_related;detect_lib=fragment;compare_CDS=not_related;best_avg_coverage=55.42567567567568
CP023154	ANNOgesic	transcript	74810	74903	.	+	.	compare_CDS=not_related;best_avg_coverage=25.606382978723403;ID=CP023154_transcript340;detect_lib=fragment;Name=transcript_00340;compare_gene=not_related;associated_tss=NA
CP023154	ANNOgesic	transcript	74810	74903	.	+	.	Parent=CP023154_transcript340;associated_tss=NA;Name=transcript_00340;ID=CP023154_transcript340;compare_gene=not_related;detect_lib=fragment;compare_CDS=not_related;best_avg_coverage=25.606382978723403
CP023154	ANNOgesic	transcript	74963	75004	.	+	.	compare_CDS=not_related;best_avg_coverage=14.047619047619047;ID=CP023154_transcript341;detect_lib=fragment;Name=transcript_00341;compare_gene=not_related;associated_tss=NA
CP023154	ANNOgesic	transcript	74963	75004	.	+	.	Parent=CP023154_transcript341;associated_tss=NA;Name=transcript_00341;ID=CP023154_transcript341;compare_gene=not_related;detect_lib=fragment;compare_CDS=not_related;best_avg_coverage=14.047619047619047
CP023154	ANNOgesic	transcript	75103	75235	.	+	.	compare_CDS=not_related;best_avg_coverage=35.32330827067669;ID=CP023154_transcript342;detect_lib=fragment;Name=transcript_00342;compare_gene=not_related;associated_tss=TSS:75144_f
CP023154	ANNOgesic	transcript	75103	75235	.	+	.	Parent=CP023154_transcript342;associated_tss=TSS:75144_f;Name=transcript_00342;ID=CP023154_transcript342;compare_gene=not_related;detect_lib=fragment;compare_CDS=not_related;best_avg_coverage=35.32330827067669
CP023154	ANNOgesic	TSS	75144	75144	.	+	.	Parent=CP023154_transcript342;method=TSSpredator;Name=TSS:75144_f;libs=test;ID=CP023154_tss58;utr_length=Antisense_NA;associated_gene=PFDSM3638_00350;type=Antisense
CP023154	ANNOgesic	ncRNA	75144	75235	.	+	.	sRNA_hit=NA;overlap_percent=NA;with_TSS=TSS:75144_+;Name=sRNA_00216;promoter=MOTIF_1;with_term=NA;ID=CP023154_srna216;sRNA_type=antisense;nr_hit=NA;Parent=CP023154_transcript342;end_cleavage=NA;overlap_cds=NA;2d_energy=-0.1761
CP023154	ANNOgesic	sORF	75190	75258	.	+	.	Parent=CP023154_transcript342;start_TSS=TSS:75144_+;frame_shift=1;with_TSS=TSS:75144_+;Name=sORF_00001;ID=CP023154_sorf1;sRNA=sRNA:75144-75235_+;rbs=RBS_75172;sORF_type=antisense
CP023154	ANNOgesic	transcript	75348	75397	.	+	.	compare_CDS=not_related;best_avg_coverage=68.74;ID=CP023154_transcript343;detect_lib=fragment;Name=transcript_00343;compare_gene=not_related;associated_tss=NA
CP023154	ANNOgesic	transcript	75348	75397	.	+	.	Parent=CP023154_transcript343;associated_tss=NA;Name=transcript_00343;ID=CP023154_transcript343;compare_gene=not_related;detect_lib=fragment;compare_CDS=not_related;best_avg_coverage=68.74
CP023154	ANNOgesic	transcript	75450	75626	.	+	.	compare_CDS=not_related;best_avg_coverage=61.570621468926554;ID=CP023154_transcript344;detect_lib=fragment;Name=transcript_00344;compare_gene=not_related;associated_tss=NA
CP023154	ANNOgesic	transcript	75450	75626	.	+	.	Parent=CP023154_transcript344;associated_tss=NA;Name=transcript_00344;ID=CP023154_transcript344;compare_gene=not_related;detect_lib=fragment;compare_CDS=not_related;best_avg_coverage=61.570621468926554
CP023154	ANNOgesic	transcript	75649	75865	.	+	.	compare_CDS=not_related;best_avg_coverage=28.350230414746544;ID=CP023154_transcript345;detect_lib=fragment;Name=transcript_00345;compare_gene=not_related;associated_tss=NA
CP023154	ANNOgesic	transcript	75649	75865	.	+	.	Parent=CP023154_transcript345;associated_tss=NA;Name=transcript_00345;ID=CP023154_transcript345;compare_gene=not_related;detect_lib=fragment;compare_CDS=not_related;best_avg_coverage=28.350230414746544
CP023154	ANNOgesic	TSS	75826	75826	.	-	.	Parent=CP023154_transcript323;method=TSSpredator;Name=TSS:75826_r;libs=test;ID=CP023154_tss59;utr_length=Internal_NA;associated_gene=PFDSM3638_00350;type=Internal
CP023154	ANNOgesic	transcript	75896	76033	.	+	.	compare_CDS=not_related;best_avg_coverage=28.77536231884058;ID=CP023154_transcript346;detect_lib=fragment;Name=transcript_00346;compare_gene=not_related;associated_tss=NA
CP023154	ANNOgesic	transcript	75896	76033	.	+	.	Parent=CP023154_transcript346;associated_tss=NA;Name=transcript_00346;ID=CP023154_transcript346;compare_gene=not_related;detect_lib=fragment;compare_CDS=not_related;best_avg_coverage=28.77536231884058
CP023154	ANNOgesic	transcript	76051	76104	.	+	.	compare_CDS=not_related;best_avg_coverage=13.185185185185185;ID=CP023154_transcript347;detect_lib=fragment;Name=transcript_00347;compare_gene=not_related;associated_tss=NA
CP023154	ANNOgesic	transcript	76051	76104	.	+	.	Parent=CP023154_transcript347;associated_tss=NA;Name=transcript_00347;ID=CP023154_transcript347;compare_gene=not_related;detect_lib=fragment;compare_CDS=not_related;best_avg_coverage=13.185185185185185
CP023154	ANNOgesic	transcript	76141	76370	.	+	.	compare_CDS=not_related;best_avg_coverage=31.765217391304347;ID=CP023154_transcript348;detect_lib=fragment;Name=transcript_00348;compare_gene=not_related;associated_tss=NA
CP023154	ANNOgesic	transcript	76141	76370	.	+	.	Parent=CP023154_transcript348;associated_tss=NA;Name=transcript_00348;ID=CP023154_transcript348;compare_gene=not_related;detect_lib=fragment;compare_CDS=not_related;best_avg_coverage=31.765217391304347
CP023154	ANNOgesic	transcript	76405	76486	.	+	.	compare_CDS=not_related;best_avg_coverage=23.695121951219512;ID=CP023154_transcript349;detect_lib=fragment;Name=transcript_00349;compare_gene=not_related;associated_tss=NA
CP023154	ANNOgesic	transcript	76405	76486	.	+	.	Parent=CP023154_transcript349;associated_tss=NA;Name=transcript_00349;ID=CP023154_transcript349;compare_gene=not_related;detect_lib=fragment;compare_CDS=not_related;best_avg_coverage=23.695121951219512
CP023154	ANNOgesic	TSS	76500	76500	.	+	.	Parent=CP023154_transcript350;method=TSSpredator;Name=TSS:76500_f;libs=test;ID=CP023154_tss60;utr_length=Antisense_NA;associated_gene=PFDSM3638_00350;type=Antisense
CP023154	ANNOgesic	transcript	76500	76652	.	+	.	compare_CDS=not_related;best_avg_coverage=65.13071895424837;ID=CP023154_transcript350;detect_lib=fragment;Name=transcript_00350;compare_gene=not_related;associated_tss=TSS:76500_f
CP023154	ANNOgesic	transcript	76500	76652	.	+	.	Parent=CP023154_transcript350;associated_tss=TSS:76500_f;Name=transcript_00350;ID=CP023154_transcript350;compare_gene=not_related;detect_lib=fragment;compare_CDS=not_related;best_avg_coverage=65.13071895424837
CP023154	ANNOgesic	ncRNA	76500	76652	.	+	.	sRNA_hit=NA;overlap_percent=NA;with_TSS=TSS:76500_+;Name=sRNA_00223;promoter=MOTIF_1;with_term=NA;ID=CP023154_srna223;sRNA_type=antisense;nr_hit=NA;Parent=CP023154_transcript350;end_cleavage=NA;overlap_cds=NA;2d_energy=-0.2386
CP023154	GenBank	CDS	76697	77341	.	-	1	protein_id=PRJNA382684:PFDSM3638_00355;Parent=PFDSM3638_00355.t01,CP023154_transcript323;Note=Derived by automated computational analysis using gene prediction method: Protein Homology.;product=alanyl-tRNA editing protein AlaX;Name=PFDSM3638_00355;transl_table=11;codon_start=1;translation=length.214;ID=PFDSM3638_00355.p01;inference=COORDINATES: similar to AA sequence:RefSeq:WP_015859248.1
CP023154	GenBank	gene	76697	77341	.	-	1	ID=PFDSM3638_00355;Parent=CP023154_transcript323;Name=PFDSM3638_00355
CP023154	GenBank	mRNA	76697	77341	.	-	1	ID=PFDSM3638_00355.t01;Parent=PFDSM3638_00355,CP023154_transcript323
CP023154	GenBank	exon	76697	77341	.	-	1	Parent=PFDSM3638_00355.t01,CP023154_transcript323
CP023154	ANNOgesic	transcript	76791	76932	.	+	.	compare_CDS=not_related;best_avg_coverage=20.049295774647888;ID=CP023154_transcript351;detect_lib=fragment;Name=transcript_00351;compare_gene=not_related;associated_tss=NA
CP023154	ANNOgesic	transcript	76791	76932	.	+	.	Parent=CP023154_transcript351;associated_tss=NA;Name=transcript_00351;ID=CP023154_transcript351;compare_gene=not_related;detect_lib=fragment;compare_CDS=not_related;best_avg_coverage=20.049295774647888
CP023154	ANNOgesic	transcript	76945	77001	.	+	.	compare_CDS=not_related;best_avg_coverage=15.017543859649123;ID=CP023154_transcript352;detect_lib=fragment;Name=transcript_00352;compare_gene=not_related;associated_tss=NA
CP023154	ANNOgesic	transcript	76945	77001	.	+	.	Parent=CP023154_transcript352;associated_tss=NA;Name=transcript_00352;ID=CP023154_transcript352;compare_gene=not_related;detect_lib=fragment;compare_CDS=not_related;best_avg_coverage=15.017543859649123
CP023154	ANNOgesic	transcript	77010	77120	.	+	.	compare_CDS=not_related;best_avg_coverage=23.063063063063062;ID=CP023154_transcript353;detect_lib=fragment;Name=transcript_00353;compare_gene=not_related;associated_tss=NA
CP023154	ANNOgesic	transcript	77010	77120	.	+	.	Parent=CP023154_transcript353;associated_tss=NA;Name=transcript_00353;ID=CP023154_transcript353;compare_gene=not_related;detect_lib=fragment;compare_CDS=not_related;best_avg_coverage=23.063063063063062
CP023154	ANNOgesic	transcript	77186	77301	.	+	.	compare_CDS=not_related;best_avg_coverage=39.21551724137931;ID=CP023154_transcript354;detect_lib=fragment;Name=transcript_00354;compare_gene=not_related;associated_tss=NA
CP023154	ANNOgesic	transcript	77186	77301	.	+	.	Parent=CP023154_transcript354;associated_tss=NA;Name=transcript_00354;ID=CP023154_transcript354;compare_gene=not_related;detect_lib=fragment;compare_CDS=not_related;best_avg_coverage=39.21551724137931
CP023154	ANNOgesic	transcript	77308	77344	.	+	.	compare_CDS=not_related;best_avg_coverage=14.945945945945946;ID=CP023154_transcript355;detect_lib=fragment;Name=transcript_00355;compare_gene=not_related;associated_tss=NA
CP023154	ANNOgesic	transcript	77308	77344	.	+	.	Parent=CP023154_transcript355;associated_tss=NA;Name=transcript_00355;ID=CP023154_transcript355;compare_gene=not_related;detect_lib=fragment;compare_CDS=not_related;best_avg_coverage=14.945945945945946
CP023154	ANNOgesic	transcript	77386	82373	.	+	.	compare_CDS=cover,cover,cover,cover,cover;best_avg_coverage=347.9989975942261;associated_gene=PFDSM3638_00360,PFDSM3638_00365,PFDSM3638_00370,PFDSM3638_00375,PFDSM3638_00380;associated_CDS=PRJNA382684:PFDSM3638_00360,PRJNA382684:PFDSM3638_00365,PRJNA382684:PFDSM3638_00370,PRJNA382684:PFDSM3638_00375,PRJNA382684:PFDSM3638_00380;ID=CP023154_transcript356;detect_lib=fragment;Name=transcript_00356;co…
CP023154	ANNOgesic	transcript	77386	82373	.	+	.	Parent=CP023154_transcript356;associated_tss=TSS:77891_f,TSS:80165_f,TSS:80287_f,TSS:80370_f,TSS:81344_f;associated_CDS=PRJNA382684:PFDSM3638_00360,PRJNA382684:PFDSM3638_00365,PRJNA382684:PFDSM3638_00370,PRJNA382684:PFDSM3638_00375,PRJNA382684:PFDSM3638_00380;Name=transcript_00356;ID=CP023154_transcript356;compare_gene=cover,cover,cover,cover,cover;associated_gene=PFDSM3638_00360,PFDSM3638_00365,…
CP023154	ANNOgesic	operon	77386	82373	.	+	.	ID=CP023154_Operon22;Parent=CP023154_transcript356;associated_gene=gene:77397-77807_f,gene:77814-79319_f,gene:79324-80325_f,gene:80384-81307_f,gene:81355-82176_f;Name=Operon22
CP023154	ANNOgesic	TSS	77389	77389	.	-	.	Parent=CP023154_transcript323;method=TSSpredator;Name=TSS:77389_r;libs=test;ID=CP023154_tss61;utr_length=Primary_48,Antisense_NA;associated_gene=PFDSM3638_00355,PFDSM3638_00360;type=Primary,Antisense
CP023154	GenBank	CDS	77397	77807	.	+	1	protein_id=PRJNA382684:PFDSM3638_00360;Parent=PFDSM3638_00360.t01,CP023154_transcript356;Note=Derived by automated computational analysis using gene prediction method: Protein Homology.;product=inosine-5-monophosphate dehydrogenase;Name=PFDSM3638_00360;transl_table=11;codon_start=1;translation=length.136;ID=PFDSM3638_00360.p01;inference=COORDINATES: similar to AA sequence:RefSeq:WP_013748110.1
CP023154	GenBank	gene	77397	77807	.	+	1	ID=PFDSM3638_00360;Parent=CP023154_transcript356;Name=PFDSM3638_00360
CP023154	GenBank	mRNA	77397	77807	.	+	1	ID=PFDSM3638_00360.t01;Parent=PFDSM3638_00360,CP023154_transcript356
CP023154	GenBank	exon	77397	77807	.	+	1	Parent=PFDSM3638_00360.t01,CP023154_transcript356
CP023154	ANNOgesic	transcript	77498	77521	.	-	.	compare_CDS=not_related;best_avg_coverage=17.791666666666668;ID=CP023154_transcript357;detect_lib=fragment;Name=transcript_00357;compare_gene=not_related;associated_tss=NA
CP023154	ANNOgesic	transcript	77498	77521	.	-	.	Parent=CP023154_transcript357;associated_tss=NA;Name=transcript_00357;ID=CP023154_transcript357;compare_gene=not_related;detect_lib=fragment;compare_CDS=not_related;best_avg_coverage=17.791666666666668
CP023154	ANNOgesic	transcript	77560	77628	.	-	.	compare_CDS=not_related;best_avg_coverage=23.782608695652176;ID=CP023154_transcript358;detect_lib=fragment;Name=transcript_00358;compare_gene=not_related;associated_tss=NA
CP023154	ANNOgesic	transcript	77560	77628	.	-	.	Parent=CP023154_transcript358;associated_tss=NA;Name=transcript_00358;ID=CP023154_transcript358;compare_gene=not_related;detect_lib=fragment;compare_CDS=not_related;best_avg_coverage=23.782608695652176
CP023154	ANNOgesic	transcript	77649	77724	.	-	.	compare_CDS=not_related;best_avg_coverage=50.5;ID=CP023154_transcript359;detect_lib=fragment;Name=transcript_00359;compare_gene=not_related;associated_tss=NA
CP023154	ANNOgesic	transcript	77649	77724	.	-	.	Parent=CP023154_transcript359;associated_tss=NA;Name=transcript_00359;ID=CP023154_transcript359;compare_gene=not_related;detect_lib=fragment;compare_CDS=not_related;best_avg_coverage=50.5
CP023154	ANNOgesic	transcript	77733	77828	.	-	.	compare_CDS=not_related;best_avg_coverage=67.28125;ID=CP023154_transcript360;detect_lib=fragment;Name=transcript_00360;compare_gene=not_related;associated_tss=NA
CP023154	ANNOgesic	transcript	77733	77828	.	-	.	Parent=CP023154_transcript360;associated_tss=NA;Name=transcript_00360;ID=CP023154_transcript360;compare_gene=not_related;detect_lib=fragment;compare_CDS=not_related;best_avg_coverage=67.28125
CP023154	GenBank	CDS	77814	79319	.	+	1	protein_id=PRJNA382684:PFDSM3638_00365;Parent=PFDSM3638_00365.t01,CP023154_transcript356;Note=Derived by automated computational analysis using gene prediction method: Protein Homology.;product=phosphohydrolase;Name=PFDSM3638_00365;transl_table=11;codon_start=1;translation=length.501;ID=PFDSM3638_00365.p01;inference=COORDINATES: similar to AA sequence:RefSeq:WP_013748109.1
CP023154	GenBank	gene	77814	79319	.	+	1	ID=PFDSM3638_00365;Parent=CP023154_transcript356;Name=PFDSM3638_00365
CP023154	GenBank	mRNA	77814	79319	.	+	1	ID=PFDSM3638_00365.t01;Parent=PFDSM3638_00365,CP023154_transcript356
CP023154	GenBank	exon	77814	79319	.	+	1	Parent=PFDSM3638_00365.t01,CP023154_transcript356
CP023154	ANNOgesic	TSS	77891	77891	.	+	.	Parent=CP023154_transcript356;method=TSSpredator;Name=TSS:77891_f;libs=test;ID=CP023154_tss62;utr_length=Internal_NA;associated_gene=PFDSM3638_00365;type=Internal
CP023154	ANNOgesic	transcript	78232	78260	.	-	.	compare_CDS=not_related;best_avg_coverage=15.89655172413793;ID=CP023154_transcript361;detect_lib=fragment;Name=transcript_00361;compare_gene=not_related;associated_tss=NA
CP023154	ANNOgesic	transcript	78232	78260	.	-	.	Parent=CP023154_transcript361;associated_tss=NA;Name=transcript_00361;ID=CP023154_transcript361;compare_gene=not_related;detect_lib=fragment;compare_CDS=not_related;best_avg_coverage=15.89655172413793
CP023154	ANNOgesic	transcript	78309	78382	.	-	.	compare_CDS=not_related;best_avg_coverage=20.89189189189189;ID=CP023154_transcript362;detect_lib=fragment;Name=transcript_00362;compare_gene=not_related;associated_tss=NA
CP023154	ANNOgesic	transcript	78309	78382	.	-	.	Parent=CP023154_transcript362;associated_tss=NA;Name=transcript_00362;ID=CP023154_transcript362;compare_gene=not_related;detect_lib=fragment;compare_CDS=not_related;best_avg_coverage=20.89189189189189
CP023154	ANNOgesic	transcript	78982	79043	.	-	.	compare_CDS=not_related;best_avg_coverage=24.096774193548388;ID=CP023154_transcript363;detect_lib=fragment;Name=transcript_00363;compare_gene=not_related;associated_tss=NA
CP023154	ANNOgesic	transcript	78982	79043	.	-	.	Parent=CP023154_transcript363;associated_tss=NA;Name=transcript_00363;ID=CP023154_transcript363;compare_gene=not_related;detect_lib=fragment;compare_CDS=not_related;best_avg_coverage=24.096774193548388
CP023154	ANNOgesic	transcript	79141	79201	.	-	.	compare_CDS=not_related;best_avg_coverage=23.59016393442623;ID=CP023154_transcript364;detect_lib=fragment;Name=transcript_00364;compare_gene=not_related;associated_tss=NA
CP023154	ANNOgesic	transcript	79141	79201	.	-	.	Parent=CP023154_transcript364;associated_tss=NA;Name=transcript_00364;ID=CP023154_transcript364;compare_gene=not_related;detect_lib=fragment;compare_CDS=not_related;best_avg_coverage=23.59016393442623
CP023154	GenBank	CDS	79324	80325	.	+	1	protein_id=PRJNA382684:PFDSM3638_00370;Parent=PFDSM3638_00370.t01,CP023154_transcript356;Note=Derived by automated computational analysis using gene prediction method: Protein Homology.;product=class I SAM-dependent methyltransferase family protein;Name=PFDSM3638_00370;transl_table=11;codon_start=1;translation=length.333;ID=PFDSM3638_00370.p01;inference=COORDINATES: similar to AA sequence:RefSeq:…
CP023154	GenBank	gene	79324	80325	.	+	1	ID=PFDSM3638_00370;Parent=CP023154_transcript356;Name=PFDSM3638_00370
CP023154	GenBank	mRNA	79324	80325	.	+	1	ID=PFDSM3638_00370.t01;Parent=PFDSM3638_00370,CP023154_transcript356
CP023154	GenBank	exon	79324	80325	.	+	1	Parent=PFDSM3638_00370.t01,CP023154_transcript356
CP023154	ANNOgesic	transcript	79802	79831	.	-	.	compare_CDS=not_related;best_avg_coverage=12.766666666666667;ID=CP023154_transcript365;detect_lib=fragment;Name=transcript_00365;compare_gene=not_related;associated_tss=NA
CP023154	ANNOgesic	transcript	79802	79831	.	-	.	Parent=CP023154_transcript365;associated_tss=NA;Name=transcript_00365;ID=CP023154_transcript365;compare_gene=not_related;detect_lib=fragment;compare_CDS=not_related;best_avg_coverage=12.766666666666667
CP023154	ANNOgesic	transcript	79886	80015	.	-	.	compare_CDS=not_related;best_avg_coverage=19.853846153846153;ID=CP023154_transcript366;detect_lib=fragment;Name=transcript_00366;compare_gene=not_related;associated_tss=NA
CP023154	ANNOgesic	transcript	79886	80015	.	-	.	Parent=CP023154_transcript366;associated_tss=NA;Name=transcript_00366;ID=CP023154_transcript366;compare_gene=not_related;detect_lib=fragment;compare_CDS=not_related;best_avg_coverage=19.853846153846153
CP023154	ANNOgesic	transcript	80054	80090	.	-	.	compare_CDS=not_related;best_avg_coverage=17.43243243243243;ID=CP023154_transcript367;detect_lib=fragment;Name=transcript_00367;compare_gene=not_related;associated_tss=NA
CP023154	ANNOgesic	transcript	80054	80090	.	-	.	Parent=CP023154_transcript367;associated_tss=NA;Name=transcript_00367;ID=CP023154_transcript367;compare_gene=not_related;detect_lib=fragment;compare_CDS=not_related;best_avg_coverage=17.43243243243243
CP023154	ANNOgesic	TSS	80165	80165	.	+	.	Parent=CP023154_transcript356;method=TSSpredator;Name=TSS:80165_f;libs=test;ID=CP023154_tss63;utr_length=Secondary_219,Internal_NA;associated_gene=PFDSM3638_00375,PFDSM3638_00370;type=Secondary,Internal
CP023154	ANNOgesic	transcript	80250	80306	.	-	.	compare_CDS=not_related;best_avg_coverage=15.350877192982455;ID=CP023154_transcript368;detect_lib=fragment;Name=transcript_00368;compare_gene=not_related;associated_tss=NA
CP023154	ANNOgesic	transcript	80250	80306	.	-	.	Parent=CP023154_transcript368;associated_tss=NA;Name=transcript_00368;ID=CP023154_transcript368;compare_gene=not_related;detect_lib=fragment;compare_CDS=not_related;best_avg_coverage=15.350877192982455
CP023154	ANNOgesic	TSS	80287	80287	.	+	.	Parent=CP023154_transcript356;method=TSSpredator;Name=TSS:80287_f;libs=test;ID=CP023154_tss64;utr_length=Secondary_97,Internal_NA;associated_gene=PFDSM3638_00375,PFDSM3638_00370;type=Secondary,Internal
CP023154	ANNOgesic	terminator	80334	80346	.	+	.	Parent=CP023154_transcript356;method=TransTermHP;express=True;ID=CP023154_terminator28;coverage_decrease=True;associated_gene=PRJNA382684:PFDSM3638_00370;diff_coverage=plus_TEX_in_CP023154(high:3030.0,low:1104.0);Name=terminator_00028
CP023154	ANNOgesic	TSS	80370	80370	.	+	.	Parent=CP023154_transcript356;method=TSSpredator;Name=TSS:80370_f;libs=test;ID=CP023154_tss65;utr_length=Primary_14;associated_gene=PFDSM3638_00375;type=Primary
CP023154	GenBank	CDS	80384	81307	.	+	1	protein_id=PRJNA382684:PFDSM3638_00375;Parent=PFDSM3638_00375.t01,CP023154_transcript356;Note=Derived by automated computational analysis using gene prediction method: Protein Homology.;product=GTP 3'%2C8-cyclase MoaA;Name=PFDSM3638_00375;transl_table=11;codon_start=1;translation=length.307;ID=PFDSM3638_00375.p01;inference=COORDINATES: similar to AA sequence:RefSeq:WP_011011202.1
CP023154	GenBank	gene	80384	81307	.	+	1	ID=PFDSM3638_00375;Parent=CP023154_transcript356;Name=PFDSM3638_00375
CP023154	GenBank	mRNA	80384	81307	.	+	1	ID=PFDSM3638_00375.t01;Parent=PFDSM3638_00375,CP023154_transcript356
CP023154	GenBank	exon	80384	81307	.	+	1	Parent=PFDSM3638_00375.t01,CP023154_transcript356
CP023154	ANNOgesic	transcript	80578	80604	.	-	.	compare_CDS=not_related;best_avg_coverage=25.22222222222222;ID=CP023154_transcript369;detect_lib=fragment;Name=transcript_00369;compare_gene=not_related;associated_tss=NA
CP023154	ANNOgesic	transcript	80578	80604	.	-	.	Parent=CP023154_transcript369;associated_tss=NA;Name=transcript_00369;ID=CP023154_transcript369;compare_gene=not_related;detect_lib=fragment;compare_CDS=not_related;best_avg_coverage=25.22222222222222
CP023154	ANNOgesic	transcript	80630	80655	.	-	.	compare_CDS=not_related;best_avg_coverage=13.23076923076923;ID=CP023154_transcript370;detect_lib=fragment;Name=transcript_00370;compare_gene=not_related;associated_tss=NA
CP023154	ANNOgesic	transcript	80630	80655	.	-	.	Parent=CP023154_transcript370;associated_tss=NA;Name=transcript_00370;ID=CP023154_transcript370;compare_gene=not_related;detect_lib=fragment;compare_CDS=not_related;best_avg_coverage=13.23076923076923
CP023154	ANNOgesic	transcript	80956	80993	.	-	.	compare_CDS=not_related;best_avg_coverage=24.92105263157895;ID=CP023154_transcript371;detect_lib=fragment;Name=transcript_00371;compare_gene=not_related;associated_tss=NA
CP023154	ANNOgesic	transcript	80956	80993	.	-	.	Parent=CP023154_transcript371;associated_tss=NA;Name=transcript_00371;ID=CP023154_transcript371;compare_gene=not_related;detect_lib=fragment;compare_CDS=not_related;best_avg_coverage=24.92105263157895
CP023154	ANNOgesic	transcript	81062	81169	.	-	.	compare_CDS=not_related;best_avg_coverage=28.23148148148148;ID=CP023154_transcript372;detect_lib=fragment;Name=transcript_00372;compare_gene=not_related;associated_tss=NA
CP023154	ANNOgesic	transcript	81062	81169	.	-	.	Parent=CP023154_transcript372;associated_tss=NA;Name=transcript_00372;ID=CP023154_transcript372;compare_gene=not_related;detect_lib=fragment;compare_CDS=not_related;best_avg_coverage=28.23148148148148
CP023154	ANNOgesic	terminator	81283	81294	.	+	.	Parent=CP023154_transcript356;method=TransTermHP;express=True;ID=CP023154_terminator29;coverage_decrease=True;associated_gene=PRJNA382684:PFDSM3638_00375;diff_coverage=FRAG_in_CP023154(high:899.0,low:449.0);Name=terminator_00029
CP023154	ANNOgesic	transcript	81327	81347	.	-	.	compare_CDS=not_related;best_avg_coverage=12.476190476190476;ID=CP023154_transcript373;detect_lib=fragment;Name=transcript_00373;compare_gene=not_related;associated_tss=NA
CP023154	ANNOgesic	transcript	81327	81347	.	-	.	Parent=CP023154_transcript373;associated_tss=NA;Name=transcript_00373;ID=CP023154_transcript373;compare_gene=not_related;detect_lib=fragment;compare_CDS=not_related;best_avg_coverage=12.476190476190476
CP023154	ANNOgesic	TSS	81344	81344	.	+	.	Parent=CP023154_transcript356;method=TSSpredator;Name=TSS:81344_f;libs=test;ID=CP023154_tss66;utr_length=Primary_11;associated_gene=PFDSM3638_00380;type=Primary
CP023154	GenBank	CDS	81355	82176	.	+	1	protein_id=PRJNA382684:PFDSM3638_00380;Parent=PFDSM3638_00380.t01,CP023154_transcript356;Note=Derived by automated computational analysis using gene prediction method: Protein Homology.;product=DUF835 domain-containing protein;Name=PFDSM3638_00380;transl_table=11;codon_start=1;translation=length.273;ID=PFDSM3638_00380.p01;inference=COORDINATES: similar to AA sequence:RefSeq:WP_011011203.1
CP023154	GenBank	gene	81355	82176	.	+	1	ID=PFDSM3638_00380;Parent=CP023154_transcript356;Name=PFDSM3638_00380
CP023154	GenBank	mRNA	81355	82176	.	+	1	ID=PFDSM3638_00380.t01;Parent=PFDSM3638_00380,CP023154_transcript356
CP023154	GenBank	exon	81355	82176	.	+	1	Parent=PFDSM3638_00380.t01,CP023154_transcript356
CP023154	ANNOgesic	transcript	81376	81398	.	-	.	compare_CDS=not_related;best_avg_coverage=26.08695652173913;ID=CP023154_transcript374;detect_lib=fragment;Name=transcript_00374;compare_gene=not_related;associated_tss=NA
CP023154	ANNOgesic	transcript	81376	81398	.	-	.	Parent=CP023154_transcript374;associated_tss=NA;Name=transcript_00374;ID=CP023154_transcript374;compare_gene=not_related;detect_lib=fragment;compare_CDS=not_related;best_avg_coverage=26.08695652173913
CP023154	ANNOgesic	transcript	81469	81548	.	-	.	compare_CDS=not_related;best_avg_coverage=49.625;ID=CP023154_transcript375;detect_lib=fragment;Name=transcript_00375;compare_gene=not_related;associated_tss=NA
CP023154	ANNOgesic	transcript	81469	81548	.	-	.	Parent=CP023154_transcript375;associated_tss=NA;Name=transcript_00375;ID=CP023154_transcript375;compare_gene=not_related;detect_lib=fragment;compare_CDS=not_related;best_avg_coverage=49.625
CP023154	ANNOgesic	transcript	81600	81628	.	-	.	compare_CDS=not_related;best_avg_coverage=19.379310344827587;ID=CP023154_transcript376;detect_lib=fragment;Name=transcript_00376;compare_gene=not_related;associated_tss=NA
CP023154	ANNOgesic	transcript	81600	81628	.	-	.	Parent=CP023154_transcript376;associated_tss=NA;Name=transcript_00376;ID=CP023154_transcript376;compare_gene=not_related;detect_lib=fragment;compare_CDS=not_related;best_avg_coverage=19.379310344827587
CP023154	ANNOgesic	transcript	81647	81793	.	-	.	compare_CDS=not_related;best_avg_coverage=17.41496598639456;ID=CP023154_transcript377;detect_lib=fragment;Name=transcript_00377;compare_gene=not_related;associated_tss=NA
CP023154	ANNOgesic	transcript	81647	81793	.	-	.	Parent=CP023154_transcript377;associated_tss=NA;Name=transcript_00377;ID=CP023154_transcript377;compare_gene=not_related;detect_lib=fragment;compare_CDS=not_related;best_avg_coverage=17.41496598639456
CP023154	ANNOgesic	transcript	81819	87086	.	-	.	compare_CDS=cover,cover,cover;best_avg_coverage=2507.9113515565678;associated_gene=PFDSM3638_00385,PFDSM3638_00390,PFDSM3638_00395;associated_CDS=PRJNA382684:PFDSM3638_00385,PRJNA382684:PFDSM3638_00390,PRJNA382684:PFDSM3638_00395;ID=CP023154_transcript378;detect_lib=fragment;Name=transcript_00378;compare_gene=cover,cover,cover;associated_tss=TSS:82552_r,TSS:85137_r,TSS:87027_r
CP023154	ANNOgesic	transcript	81819	87086	.	-	.	Parent=CP023154_transcript378;associated_tss=TSS:82552_r,TSS:85137_r,TSS:87027_r;associated_CDS=PRJNA382684:PFDSM3638_00385,PRJNA382684:PFDSM3638_00390,PRJNA382684:PFDSM3638_00395;Name=transcript_00378;ID=CP023154_transcript378;compare_gene=cover,cover,cover;associated_gene=PFDSM3638_00385,PFDSM3638_00390,PFDSM3638_00395;detect_lib=fragment;compare_CDS=cover,cover,cover;best_avg_coverage=2507.911…
CP023154	ANNOgesic	operon	81819	87086	.	-	.	ID=CP023154_Operon23;Parent=CP023154_transcript378;associated_gene=gene:82177-83616_r,gene:83623-86181_r,gene:86276-86956_r;Name=Operon23
CP023154	ANNOgesic	terminator	81941	81971	.	-	.	Parent=CP023154_transcript378;method=TransTermHP;express=True;ID=CP023154_terminator30;coverage_decrease=True;associated_gene=PRJNA382684:PFDSM3638_00385;diff_coverage=FRAG_in_CP023154(high:252.0,low:104.0);Name=terminator_00030
CP023154	ANNOgesic	3UTR	82176	82373	.	+	.	Parent=CP023154_transcript356;Name=3'UTR_00012;length=197;ID=CP023154_utr3_12;associated_term=NA;associated_cds=PRJNA382684:PFDSM3638_00380
CP023154	GenBank	CDS	82177	83616	.	-	1	protein_id=PRJNA382684:PFDSM3638_00385;Parent=PFDSM3638_00385.t01,CP023154_transcript378;Note=Derived by automated computational analysis using gene prediction method: Protein Homology.;product=replication protein C;Name=PFDSM3638_00385;transl_table=11;codon_start=1;translation=length.479;ID=PFDSM3638_00385.p01;inference=COORDINATES: similar to AA sequence:RefSeq:WP_011011204.1
CP023154	GenBank	gene	82177	83616	.	-	1	ID=PFDSM3638_00385;Parent=CP023154_transcript378;Name=PFDSM3638_00385
CP023154	GenBank	mRNA	82177	83616	.	-	1	ID=PFDSM3638_00385.t01;Parent=PFDSM3638_00385,CP023154_transcript378
CP023154	GenBank	exon	82177	83616	.	-	1	Parent=PFDSM3638_00385.t01,CP023154_transcript378
CP023154	ANNOgesic	transcript	82435	82667	.	+	.	compare_CDS=not_related;best_avg_coverage=50.987124463519315;ID=CP023154_transcript379;detect_lib=fragment;Name=transcript_00379;compare_gene=not_related;associated_tss=NA
CP023154	ANNOgesic	transcript	82435	82667	.	+	.	Parent=CP023154_transcript379;associated_tss=NA;Name=transcript_00379;ID=CP023154_transcript379;compare_gene=not_related;detect_lib=fragment;compare_CDS=not_related;best_avg_coverage=50.987124463519315
CP023154	ANNOgesic	TSS	82552	82552	.	-	.	Parent=CP023154_transcript378;method=TSSpredator;Name=TSS:82552_r;libs=test;ID=CP023154_tss67;utr_length=Internal_NA;associated_gene=PFDSM3638_00385;type=Internal
CP023154	ANNOgesic	transcript	82742	82968	.	+	.	compare_CDS=not_related;best_avg_coverage=62.819383259911895;ID=CP023154_transcript380;detect_lib=fragment;Name=transcript_00380;compare_gene=not_related;associated_tss=NA
CP023154	ANNOgesic	transcript	82742	82968	.	+	.	Parent=CP023154_transcript380;associated_tss=NA;Name=transcript_00380;ID=CP023154_transcript380;compare_gene=not_related;detect_lib=fragment;compare_CDS=not_related;best_avg_coverage=62.819383259911895
CP023154	ANNOgesic	transcript	82999	83080	.	+	.	compare_CDS=not_related;best_avg_coverage=30.475609756097562;ID=CP023154_transcript381;detect_lib=fragment;Name=transcript_00381;compare_gene=not_related;associated_tss=NA
CP023154	ANNOgesic	transcript	82999	83080	.	+	.	Parent=CP023154_transcript381;associated_tss=NA;Name=transcript_00381;ID=CP023154_transcript381;compare_gene=not_related;detect_lib=fragment;compare_CDS=not_related;best_avg_coverage=30.475609756097562
CP023154	ANNOgesic	transcript	83175	83252	.	+	.	compare_CDS=not_related;best_avg_coverage=53.87179487179487;ID=CP023154_transcript382;detect_lib=fragment;Name=transcript_00382;compare_gene=not_related;associated_tss=NA
CP023154	ANNOgesic	transcript	83175	83252	.	+	.	Parent=CP023154_transcript382;associated_tss=NA;Name=transcript_00382;ID=CP023154_transcript382;compare_gene=not_related;detect_lib=fragment;compare_CDS=not_related;best_avg_coverage=53.87179487179487
CP023154	ANNOgesic	transcript	83387	83568	.	+	.	compare_CDS=not_related;best_avg_coverage=48.74175824175824;ID=CP023154_transcript383;detect_lib=fragment;Name=transcript_00383;compare_gene=not_related;associated_tss=NA
CP023154	ANNOgesic	transcript	83387	83568	.	+	.	Parent=CP023154_transcript383;associated_tss=NA;Name=transcript_00383;ID=CP023154_transcript383;compare_gene=not_related;detect_lib=fragment;compare_CDS=not_related;best_avg_coverage=48.74175824175824
CP023154	GenBank	CDS	83623	86181	.	-	1	protein_id=PRJNA382684:PFDSM3638_00390;Parent=PFDSM3638_00390.t01,CP023154_transcript378;Note=Derived by automated computational analysis using gene prediction method: Protein Homology.;product=replication factor C small subunit;Name=PFDSM3638_00390;transl_table=11;codon_start=1;translation=length.852;ID=PFDSM3638_00390.p01;inference=COORDINATES: similar to AA sequence:RefSeq:WP_011011205.1
CP023154	GenBank	gene	83623	86181	.	-	1	ID=PFDSM3638_00390;Parent=CP023154_transcript378;Name=PFDSM3638_00390
CP023154	GenBank	mRNA	83623	86181	.	-	1	ID=PFDSM3638_00390.t01;Parent=PFDSM3638_00390,CP023154_transcript378
CP023154	GenBank	exon	83623	86181	.	-	1	Parent=PFDSM3638_00390.t01,CP023154_transcript378
CP023154	ANNOgesic	transcript	83636	83799	.	+	.	compare_CDS=not_related;best_avg_coverage=24.335365853658537;ID=CP023154_transcript384;detect_lib=fragment;Name=transcript_00384;compare_gene=not_related;associated_tss=NA
CP023154	ANNOgesic	transcript	83636	83799	.	+	.	Parent=CP023154_transcript384;associated_tss=NA;Name=transcript_00384;ID=CP023154_transcript384;compare_gene=not_related;detect_lib=fragment;compare_CDS=not_related;best_avg_coverage=24.335365853658537
CP023154	ANNOgesic	transcript	84044	84264	.	+	.	compare_CDS=not_related;best_avg_coverage=30.04977375565611;ID=CP023154_transcript385;detect_lib=fragment;Name=transcript_00385;compare_gene=not_related;associated_tss=NA
CP023154	ANNOgesic	transcript	84044	84264	.	+	.	Parent=CP023154_transcript385;associated_tss=NA;Name=transcript_00385;ID=CP023154_transcript385;compare_gene=not_related;detect_lib=fragment;compare_CDS=not_related;best_avg_coverage=30.04977375565611
CP023154	ANNOgesic	transcript	84390	84499	.	+	.	compare_CDS=not_related;best_avg_coverage=83.39090909090909;ID=CP023154_transcript386;detect_lib=fragment;Name=transcript_00386;compare_gene=not_related;associated_tss=NA
CP023154	ANNOgesic	transcript	84390	84499	.	+	.	Parent=CP023154_transcript386;associated_tss=NA;Name=transcript_00386;ID=CP023154_transcript386;compare_gene=not_related;detect_lib=fragment;compare_CDS=not_related;best_avg_coverage=83.39090909090909
CP023154	ANNOgesic	transcript	84537	84566	.	+	.	compare_CDS=not_related;best_avg_coverage=11.733333333333333;ID=CP023154_transcript387;detect_lib=fragment;Name=transcript_00387;compare_gene=not_related;associated_tss=NA
CP023154	ANNOgesic	transcript	84537	84566	.	+	.	Parent=CP023154_transcript387;associated_tss=NA;Name=transcript_00387;ID=CP023154_transcript387;compare_gene=not_related;detect_lib=fragment;compare_CDS=not_related;best_avg_coverage=11.733333333333333
CP023154	ANNOgesic	transcript	84775	84843	.	+	.	compare_CDS=not_related;best_avg_coverage=19.47826086956522;ID=CP023154_transcript388;detect_lib=fragment;Name=transcript_00388;compare_gene=not_related;associated_tss=NA
CP023154	ANNOgesic	transcript	84775	84843	.	+	.	Parent=CP023154_transcript388;associated_tss=NA;Name=transcript_00388;ID=CP023154_transcript388;compare_gene=not_related;detect_lib=fragment;compare_CDS=not_related;best_avg_coverage=19.47826086956522
CP023154	ANNOgesic	transcript	84931	84958	.	+	.	compare_CDS=not_related;best_avg_coverage=14.392857142857142;ID=CP023154_transcript389;detect_lib=fragment;Name=transcript_00389;compare_gene=not_related;associated_tss=NA
CP023154	ANNOgesic	transcript	84931	84958	.	+	.	Parent=CP023154_transcript389;associated_tss=NA;Name=transcript_00389;ID=CP023154_transcript389;compare_gene=not_related;detect_lib=fragment;compare_CDS=not_related;best_avg_coverage=14.392857142857142
CP023154	ANNOgesic	transcript	85124	85251	.	+	.	compare_CDS=not_related;best_avg_coverage=18.90625;ID=CP023154_transcript390;detect_lib=fragment;Name=transcript_00390;compare_gene=not_related;associated_tss=NA
CP023154	ANNOgesic	transcript	85124	85251	.	+	.	Parent=CP023154_transcript390;associated_tss=NA;Name=transcript_00390;ID=CP023154_transcript390;compare_gene=not_related;detect_lib=fragment;compare_CDS=not_related;best_avg_coverage=18.90625
CP023154	ANNOgesic	TSS	85137	85137	.	-	.	Parent=CP023154_transcript378;method=TSSpredator;Name=TSS:85137_r;libs=test;ID=CP023154_tss68;utr_length=Internal_NA;associated_gene=PFDSM3638_00390;type=Internal
CP023154	ANNOgesic	transcript	85398	85475	.	+	.	compare_CDS=not_related;best_avg_coverage=34.243589743589745;ID=CP023154_transcript391;detect_lib=fragment;Name=transcript_00391;compare_gene=not_related;associated_tss=NA
CP023154	ANNOgesic	transcript	85398	85475	.	+	.	Parent=CP023154_transcript391;associated_tss=NA;Name=transcript_00391;ID=CP023154_transcript391;compare_gene=not_related;detect_lib=fragment;compare_CDS=not_related;best_avg_coverage=34.243589743589745
CP023154	ANNOgesic	transcript	85545	85646	.	+	.	compare_CDS=not_related;best_avg_coverage=17.254901960784313;ID=CP023154_transcript392;detect_lib=fragment;Name=transcript_00392;compare_gene=not_related;associated_tss=NA
CP023154	ANNOgesic	transcript	85545	85646	.	+	.	Parent=CP023154_transcript392;associated_tss=NA;Name=transcript_00392;ID=CP023154_transcript392;compare_gene=not_related;detect_lib=fragment;compare_CDS=not_related;best_avg_coverage=17.254901960784313
CP023154	ANNOgesic	transcript	85693	85771	.	+	.	compare_CDS=not_related;best_avg_coverage=15.569620253164556;ID=CP023154_transcript393;detect_lib=fragment;Name=transcript_00393;compare_gene=not_related;associated_tss=NA
CP023154	ANNOgesic	transcript	85693	85771	.	+	.	Parent=CP023154_transcript393;associated_tss=NA;Name=transcript_00393;ID=CP023154_transcript393;compare_gene=not_related;detect_lib=fragment;compare_CDS=not_related;best_avg_coverage=15.569620253164556
CP023154	ANNOgesic	transcript	85781	85914	.	+	.	compare_CDS=not_related;best_avg_coverage=29.074626865671643;ID=CP023154_transcript394;detect_lib=fragment;Name=transcript_00394;compare_gene=not_related;associated_tss=NA
CP023154	ANNOgesic	transcript	85781	85914	.	+	.	Parent=CP023154_transcript394;associated_tss=NA;Name=transcript_00394;ID=CP023154_transcript394;compare_gene=not_related;detect_lib=fragment;compare_CDS=not_related;best_avg_coverage=29.074626865671643
CP023154	ANNOgesic	transcript	86011	86175	.	+	.	compare_CDS=not_related;best_avg_coverage=64.12121212121212;ID=CP023154_transcript395;detect_lib=fragment;Name=transcript_00395;compare_gene=not_related;associated_tss=NA
CP023154	ANNOgesic	transcript	86011	86175	.	+	.	Parent=CP023154_transcript395;associated_tss=NA;Name=transcript_00395;ID=CP023154_transcript395;compare_gene=not_related;detect_lib=fragment;compare_CDS=not_related;best_avg_coverage=64.12121212121212
CP023154	ANNOgesic	transcript	86224	86339	.	+	.	compare_CDS=not_related;best_avg_coverage=31.75862068965517;ID=CP023154_transcript396;detect_lib=fragment;Name=transcript_00396;compare_gene=not_related;associated_tss=NA
CP023154	ANNOgesic	transcript	86224	86339	.	+	.	Parent=CP023154_transcript396;associated_tss=NA;Name=transcript_00396;ID=CP023154_transcript396;compare_gene=not_related;detect_lib=fragment;compare_CDS=not_related;best_avg_coverage=31.75862068965517
CP023154	ANNOgesic	terminator	86276	86290	.	-	.	Parent=CP023154_transcript378;method=TransTermHP;express=True;ID=CP023154_terminator32;coverage_decrease=True;associated_gene=PRJNA382684:PFDSM3638_00395;diff_coverage=minus_TEX_in_CP023154(high:9514.0,low:3998.0);Name=terminator_00032
CP023154	GenBank	CDS	86276	86956	.	-	1	protein_id=PRJNA382684:PFDSM3638_00395;Parent=PFDSM3638_00395.t01,CP023154_transcript378;Note=Derived by automated computational analysis using gene prediction method: Protein Homology.;product=glutaredoxin;Name=PFDSM3638_00395;transl_table=11;codon_start=1;translation=length.226;ID=PFDSM3638_00395.p01;inference=COORDINATES: similar to AA sequence:RefSeq:WP_011011206.1
CP023154	GenBank	gene	86276	86956	.	-	1	ID=PFDSM3638_00395;Parent=CP023154_transcript378;Name=PFDSM3638_00395
CP023154	GenBank	mRNA	86276	86956	.	-	1	ID=PFDSM3638_00395.t01;Parent=PFDSM3638_00395,CP023154_transcript378
CP023154	GenBank	exon	86276	86956	.	-	1	Parent=PFDSM3638_00395.t01,CP023154_transcript378
CP023154	ANNOgesic	transcript	86391	86421	.	+	.	compare_CDS=not_related;best_avg_coverage=15.290322580645162;ID=CP023154_transcript397;detect_lib=fragment;Name=transcript_00397;compare_gene=not_related;associated_tss=NA
CP023154	ANNOgesic	transcript	86391	86421	.	+	.	Parent=CP023154_transcript397;associated_tss=NA;Name=transcript_00397;ID=CP023154_transcript397;compare_gene=not_related;detect_lib=fragment;compare_CDS=not_related;best_avg_coverage=15.290322580645162
CP023154	ANNOgesic	transcript	86486	86542	.	+	.	compare_CDS=not_related;best_avg_coverage=41.92982456140351;ID=CP023154_transcript398;detect_lib=fragment;Name=transcript_00398;compare_gene=not_related;associated_tss=NA
CP023154	ANNOgesic	transcript	86486	86542	.	+	.	Parent=CP023154_transcript398;associated_tss=NA;Name=transcript_00398;ID=CP023154_transcript398;compare_gene=not_related;detect_lib=fragment;compare_CDS=not_related;best_avg_coverage=41.92982456140351
CP023154	ANNOgesic	transcript	86550	86628	.	+	.	compare_CDS=not_related;best_avg_coverage=20.620253164556964;ID=CP023154_transcript399;detect_lib=fragment;Name=transcript_00399;compare_gene=not_related;associated_tss=NA
CP023154	ANNOgesic	transcript	86550	86628	.	+	.	Parent=CP023154_transcript399;associated_tss=NA;Name=transcript_00399;ID=CP023154_transcript399;compare_gene=not_related;detect_lib=fragment;compare_CDS=not_related;best_avg_coverage=20.620253164556964
CP023154	ANNOgesic	transcript	86638	86752	.	+	.	compare_CDS=not_related;best_avg_coverage=36.37391304347826;ID=CP023154_transcript400;detect_lib=fragment;Name=transcript_00400;compare_gene=not_related;associated_tss=NA
CP023154	ANNOgesic	transcript	86638	86752	.	+	.	Parent=CP023154_transcript400;associated_tss=NA;Name=transcript_00400;ID=CP023154_transcript400;compare_gene=not_related;detect_lib=fragment;compare_CDS=not_related;best_avg_coverage=36.37391304347826
CP023154	ANNOgesic	transcript	86788	86863	.	+	.	compare_CDS=not_related;best_avg_coverage=18.81578947368421;ID=CP023154_transcript401;detect_lib=fragment;Name=transcript_00401;compare_gene=not_related;associated_tss=NA
CP023154	ANNOgesic	transcript	86788	86863	.	+	.	Parent=CP023154_transcript401;associated_tss=NA;Name=transcript_00401;ID=CP023154_transcript401;compare_gene=not_related;detect_lib=fragment;compare_CDS=not_related;best_avg_coverage=18.81578947368421
CP023154	ANNOgesic	transcript	86904	86943	.	+	.	compare_CDS=not_related;best_avg_coverage=17.475;ID=CP023154_transcript402;detect_lib=fragment;Name=transcript_00402;compare_gene=not_related;associated_tss=NA
CP023154	ANNOgesic	transcript	86904	86943	.	+	.	Parent=CP023154_transcript402;associated_tss=NA;Name=transcript_00402;ID=CP023154_transcript402;compare_gene=not_related;detect_lib=fragment;compare_CDS=not_related;best_avg_coverage=17.475
CP023154	ANNOgesic	transcript	87006	89368	.	+	.	compare_CDS=cover,cover,cover;best_avg_coverage=1171.7613203554804;associated_gene=PFDSM3638_00400,PFDSM3638_00405,PFDSM3638_00410;associated_CDS=PRJNA382684:PFDSM3638_00400,PRJNA382684:PFDSM3638_00405,PRJNA382684:PFDSM3638_00410;ID=CP023154_transcript403;detect_lib=fragment;Name=transcript_00403;compare_gene=cover,cover,cover;associated_tss=TSS:87009_f,TSS:87078_f,TSS:87746_f
CP023154	ANNOgesic	transcript	87006	89368	.	+	.	Parent=CP023154_transcript403;associated_tss=TSS:87009_f,TSS:87078_f,TSS:87746_f;associated_CDS=PRJNA382684:PFDSM3638_00400,PRJNA382684:PFDSM3638_00405,PRJNA382684:PFDSM3638_00410;Name=transcript_00403;ID=CP023154_transcript403;compare_gene=cover,cover,cover;associated_gene=PFDSM3638_00400,PFDSM3638_00405,PFDSM3638_00410;detect_lib=fragment;compare_CDS=cover,cover,cover;best_avg_coverage=1171.761…
CP023154	ANNOgesic	operon	87006	89368	.	+	.	ID=CP023154_Operon24;Parent=CP023154_transcript403;associated_gene=gene:87089-87787_f,gene:87774-87965_f,gene:87962-89143_f;Name=Operon24
CP023154	ANNOgesic	TSS	87009	87009	.	+	.	Parent=CP023154_transcript403;method=TSSpredator;Name=TSS:87009_f;libs=test;ID=CP023154_tss69;utr_length=Secondary_80,Antisense_NA;associated_gene=PFDSM3638_00400,PFDSM3638_00395;type=Secondary,Antisense
CP023154	ANNOgesic	TSS	87027	87027	.	-	.	Parent=CP023154_transcript378;method=TSSpredator;Name=TSS:87027_r;libs=test;ID=CP023154_tss70;utr_length=Primary_71,Antisense_NA;associated_gene=PFDSM3638_00395,PFDSM3638_00400;type=Primary,Antisense
CP023154	ANNOgesic	TSS	87078	87078	.	+	.	Parent=CP023154_transcript403;method=TSSpredator;Name=TSS:87078_f;libs=test;ID=CP023154_tss71;utr_length=Primary_11;associated_gene=PFDSM3638_00400;type=Primary
CP023154	GenBank	CDS	87089	87787	.	+	1	protein_id=PRJNA382684:PFDSM3638_00400;Parent=PFDSM3638_00400.t01,CP023154_transcript403;Note=Derived by automated computational analysis using gene prediction method: Protein Homology.;product=transcriptional regulator;Name=PFDSM3638_00400;transl_table=11;codon_start=1;translation=length.232;ID=PFDSM3638_00400.p01;inference=COORDINATES: similar to AA sequence:RefSeq:WP_014835474.1
CP023154	GenBank	gene	87089	87787	.	+	1	ID=PFDSM3638_00400;Parent=CP023154_transcript403;Name=PFDSM3638_00400
CP023154	GenBank	mRNA	87089	87787	.	+	1	ID=PFDSM3638_00400.t01;Parent=PFDSM3638_00400,CP023154_transcript403
CP023154	GenBank	exon	87089	87787	.	+	1	Parent=PFDSM3638_00400.t01,CP023154_transcript403
CP023154	ANNOgesic	transcript	87190	87217	.	-	.	compare_CDS=not_related;best_avg_coverage=23.928571428571427;ID=CP023154_transcript404;detect_lib=fragment;Name=transcript_00404;compare_gene=not_related;associated_tss=NA
CP023154	ANNOgesic	transcript	87190	87217	.	-	.	Parent=CP023154_transcript404;associated_tss=NA;Name=transcript_00404;ID=CP023154_transcript404;compare_gene=not_related;detect_lib=fragment;compare_CDS=not_related;best_avg_coverage=23.928571428571427
CP023154	ANNOgesic	transcript	87687	87714	.	-	.	compare_CDS=not_related;best_avg_coverage=18.035714285714285;ID=CP023154_transcript405;detect_lib=fragment;Name=transcript_00405;compare_gene=not_related;associated_tss=NA
CP023154	ANNOgesic	transcript	87687	87714	.	-	.	Parent=CP023154_transcript405;associated_tss=NA;Name=transcript_00405;ID=CP023154_transcript405;compare_gene=not_related;detect_lib=fragment;compare_CDS=not_related;best_avg_coverage=18.035714285714285
CP023154	ANNOgesic	TSS	87746	87746	.	+	.	Parent=CP023154_transcript403;method=TSSpredator;Name=TSS:87746_f;libs=test;ID=CP023154_tss72;utr_length=Primary_28,Internal_NA;associated_gene=PFDSM3638_00405,PFDSM3638_00400;type=Primary,Internal
CP023154	GenBank	CDS	87774	87965	.	+	1	protein_id=PRJNA382684:PFDSM3638_00405;Parent=PFDSM3638_00405.t01,CP023154_transcript403;Note=Derived by automated computational analysis using gene prediction method: Protein Homology.;product=ferredoxin;Name=PFDSM3638_00405;transl_table=11;codon_start=1;translation=length.63;ID=PFDSM3638_00405.p01;inference=COORDINATES: similar to AA sequence:RefSeq:WP_014835473.1
CP023154	GenBank	gene	87774	87965	.	+	1	ID=PFDSM3638_00405;Parent=CP023154_transcript403;Name=PFDSM3638_00405
CP023154	GenBank	mRNA	87774	87965	.	+	1	ID=PFDSM3638_00405.t01;Parent=PFDSM3638_00405,CP023154_transcript403
CP023154	GenBank	exon	87774	87965	.	+	1	Parent=PFDSM3638_00405.t01,CP023154_transcript403
CP023154	ANNOgesic	transcript	87837	87904	.	-	.	compare_CDS=not_related;best_avg_coverage=28.279411764705884;ID=CP023154_transcript406;detect_lib=fragment;Name=transcript_00406;compare_gene=not_related;associated_tss=NA
CP023154	ANNOgesic	transcript	87837	87904	.	-	.	Parent=CP023154_transcript406;associated_tss=NA;Name=transcript_00406;ID=CP023154_transcript406;compare_gene=not_related;detect_lib=fragment;compare_CDS=not_related;best_avg_coverage=28.279411764705884
CP023154	GenBank	CDS	87962	89143	.	+	1	protein_id=PRJNA382684:PFDSM3638_00410;Parent=PFDSM3638_00410.t01,CP023154_transcript403;Note=Derived by automated computational analysis using gene prediction method: Protein Homology.;product=digeranylgeranylglycerophospholipid reductase;Name=PFDSM3638_00410;transl_table=11;codon_start=1;translation=length.393;ID=PFDSM3638_00410.p01;inference=COORDINATES: similar to AA sequence:RefSeq:WP_010884…
CP023154	GenBank	gene	87962	89143	.	+	1	ID=PFDSM3638_00410;Parent=CP023154_transcript403;Name=PFDSM3638_00410
CP023154	GenBank	mRNA	87962	89143	.	+	1	ID=PFDSM3638_00410.t01;Parent=PFDSM3638_00410,CP023154_transcript403
CP023154	GenBank	exon	87962	89143	.	+	1	Parent=PFDSM3638_00410.t01,CP023154_transcript403
CP023154	ANNOgesic	transcript	87996	88019	.	-	.	compare_CDS=not_related;best_avg_coverage=36.958333333333336;ID=CP023154_transcript407;detect_lib=fragment;Name=transcript_00407;compare_gene=not_related;associated_tss=NA
CP023154	ANNOgesic	transcript	87996	88019	.	-	.	Parent=CP023154_transcript407;associated_tss=NA;Name=transcript_00407;ID=CP023154_transcript407;compare_gene=not_related;detect_lib=fragment;compare_CDS=not_related;best_avg_coverage=36.958333333333336
CP023154	ANNOgesic	transcript	88236	88279	.	-	.	compare_CDS=not_related;best_avg_coverage=13.454545454545455;ID=CP023154_transcript408;detect_lib=fragment;Name=transcript_00408;compare_gene=not_related;associated_tss=NA
CP023154	ANNOgesic	transcript	88236	88279	.	-	.	Parent=CP023154_transcript408;associated_tss=NA;Name=transcript_00408;ID=CP023154_transcript408;compare_gene=not_related;detect_lib=fragment;compare_CDS=not_related;best_avg_coverage=13.454545454545455
CP023154	ANNOgesic	transcript	88320	88396	.	-	.	compare_CDS=not_related;best_avg_coverage=379.2207792207792;ID=CP023154_transcript409;detect_lib=fragment;Name=transcript_00409;compare_gene=not_related;associated_tss=NA
CP023154	ANNOgesic	transcript	88320	88396	.	-	.	Parent=CP023154_transcript409;associated_tss=NA;Name=transcript_00409;ID=CP023154_transcript409;compare_gene=not_related;detect_lib=fragment;compare_CDS=not_related;best_avg_coverage=379.2207792207792
CP023154	ANNOgesic	transcript	88420	88498	.	-	.	compare_CDS=not_related;best_avg_coverage=15.08860759493671;ID=CP023154_transcript410;detect_lib=fragment;Name=transcript_00410;compare_gene=not_related;associated_tss=NA
CP023154	ANNOgesic	transcript	88420	88498	.	-	.	Parent=CP023154_transcript410;associated_tss=NA;Name=transcript_00410;ID=CP023154_transcript410;compare_gene=not_related;detect_lib=fragment;compare_CDS=not_related;best_avg_coverage=15.08860759493671
CP023154	ANNOgesic	transcript	88766	88839	.	-	.	compare_CDS=not_related;best_avg_coverage=17.013513513513512;ID=CP023154_transcript411;detect_lib=fragment;Name=transcript_00411;compare_gene=not_related;associated_tss=NA
CP023154	ANNOgesic	transcript	88766	88839	.	-	.	Parent=CP023154_transcript411;associated_tss=NA;Name=transcript_00411;ID=CP023154_transcript411;compare_gene=not_related;detect_lib=fragment;compare_CDS=not_related;best_avg_coverage=17.013513513513512
CP023154	ANNOgesic	3UTR	88930	89127	.	-	.	Parent=CP023154_transcript412;Name=3'UTR_00014;length=197;ID=CP023154_utr3_14;associated_term=NA;associated_cds=PRJNA382684:PFDSM3638_00415
CP023154	ANNOgesic	transcript	88930	90865	.	-	.	compare_CDS=cover,cover;best_avg_coverage=1546.405991735537;associated_gene=PFDSM3638_00415,PFDSM3638_00420;associated_CDS=PRJNA382684:PFDSM3638_00415,PRJNA382684:PFDSM3638_00420;ID=CP023154_transcript412;detect_lib=fragment;Name=transcript_00412;compare_gene=cover,cover;associated_tss=NA
CP023154	ANNOgesic	transcript	88930	90865	.	-	.	Parent=CP023154_transcript412;associated_tss=NA;associated_CDS=PRJNA382684:PFDSM3638_00415,PRJNA382684:PFDSM3638_00420;Name=transcript_00412;ID=CP023154_transcript412;compare_gene=cover,cover;associated_gene=PFDSM3638_00415,PFDSM3638_00420;detect_lib=fragment;compare_CDS=cover,cover;best_avg_coverage=1546.405991735537
CP023154	ANNOgesic	operon	88930	90865	.	-	.	ID=CP023154_Operon25;Parent=CP023154_transcript412;associated_gene=gene:89127-89900_r,gene:89897-90847_r;Name=Operon25
CP023154	GenBank	CDS	89127	89900	.	-	1	protein_id=PRJNA382684:PFDSM3638_00415;Parent=PFDSM3638_00415.t01,CP023154_transcript412;Note=Derived by automated computational analysis using gene prediction method: Protein Homology.;product=NAD(+) synthetase;Name=PFDSM3638_00415;transl_table=11;codon_start=1;translation=length.257;ID=PFDSM3638_00415.p01;inference=COORDINATES: similar to AA sequence:RefSeq:WP_011011210.1
CP023154	GenBank	gene	89127	89900	.	-	1	ID=PFDSM3638_00415;Parent=CP023154_transcript412;Name=PFDSM3638_00415
CP023154	GenBank	mRNA	89127	89900	.	-	1	ID=PFDSM3638_00415.t01;Parent=PFDSM3638_00415,CP023154_transcript412
CP023154	GenBank	exon	89127	89900	.	-	1	Parent=PFDSM3638_00415.t01,CP023154_transcript412
CP023154	ANNOgesic	3UTR	89143	89368	.	+	.	Parent=CP023154_transcript403;Name=3'UTR_00013;length=225;ID=CP023154_utr3_13;associated_term=NA;associated_cds=PRJNA382684:PFDSM3638_00410
CP023154	ANNOgesic	transcript	89376	89551	.	+	.	compare_CDS=not_related;best_avg_coverage=20.835227272727273;ID=CP023154_transcript413;detect_lib=fragment;Name=transcript_00413;compare_gene=not_related;associated_tss=NA
CP023154	ANNOgesic	transcript	89376	89551	.	+	.	Parent=CP023154_transcript413;associated_tss=NA;Name=transcript_00413;ID=CP023154_transcript413;compare_gene=not_related;detect_lib=fragment;compare_CDS=not_related;best_avg_coverage=20.835227272727273
CP023154	ANNOgesic	terminator	89491	89503	.	+	.	Parent=CP023154_transcript413;method=TransTermHP;express=True;ID=CP023154_terminator34;coverage_decrease=True;associated_gene=PRJNA382684:PFDSM3638_00410;diff_coverage=plus_TEX_in_CP023154(high:135.0,low:64.0);Name=terminator_00034
CP023154	ANNOgesic	transcript	89599	89647	.	+	.	compare_CDS=not_related;best_avg_coverage=26.06122448979592;ID=CP023154_transcript414;detect_lib=fragment;Name=transcript_00414;compare_gene=not_related;associated_tss=NA
CP023154	ANNOgesic	transcript	89599	89647	.	+	.	Parent=CP023154_transcript414;associated_tss=NA;Name=transcript_00414;ID=CP023154_transcript414;compare_gene=not_related;detect_lib=fragment;compare_CDS=not_related;best_avg_coverage=26.06122448979592
CP023154	ANNOgesic	transcript	89779	89879	.	+	.	compare_CDS=not_related;best_avg_coverage=29.663366336633665;ID=CP023154_transcript415;detect_lib=fragment;Name=transcript_00415;compare_gene=not_related;associated_tss=NA
CP023154	ANNOgesic	transcript	89779	89879	.	+	.	Parent=CP023154_transcript415;associated_tss=NA;Name=transcript_00415;ID=CP023154_transcript415;compare_gene=not_related;detect_lib=fragment;compare_CDS=not_related;best_avg_coverage=29.663366336633665
CP023154	GenBank	CDS	89897	90847	.	-	1	protein_id=PRJNA382684:PFDSM3638_00420;Parent=PFDSM3638_00420.t01,CP023154_transcript412;Note=Derived by automated computational analysis using gene prediction method: Protein Homology.;product=hypothetical protein;Name=PFDSM3638_00420;transl_table=11;codon_start=1;translation=length.316;ID=PFDSM3638_00420.p01;inference=COORDINATES: similar to AA sequence:RefSeq:WP_011011211.1
CP023154	GenBank	gene	89897	90847	.	-	1	ID=PFDSM3638_00420;Parent=CP023154_transcript412;Name=PFDSM3638_00420
CP023154	GenBank	mRNA	89897	90847	.	-	1	ID=PFDSM3638_00420.t01;Parent=PFDSM3638_00420,CP023154_transcript412
CP023154	GenBank	exon	89897	90847	.	-	1	Parent=PFDSM3638_00420.t01,CP023154_transcript412
CP023154	ANNOgesic	transcript	90029	90233	.	+	.	compare_CDS=not_related;best_avg_coverage=72.00487804878048;ID=CP023154_transcript416;detect_lib=fragment;Name=transcript_00416;compare_gene=not_related;associated_tss=NA
CP023154	ANNOgesic	transcript	90029	90233	.	+	.	Parent=CP023154_transcript416;associated_tss=NA;Name=transcript_00416;ID=CP023154_transcript416;compare_gene=not_related;detect_lib=fragment;compare_CDS=not_related;best_avg_coverage=72.00487804878048
CP023154	ANNOgesic	transcript	90334	90435	.	+	.	compare_CDS=not_related;best_avg_coverage=28.80392156862745;ID=CP023154_transcript417;detect_lib=fragment;Name=transcript_00417;compare_gene=not_related;associated_tss=NA
CP023154	ANNOgesic	transcript	90334	90435	.	+	.	Parent=CP023154_transcript417;associated_tss=NA;Name=transcript_00417;ID=CP023154_transcript417;compare_gene=not_related;detect_lib=fragment;compare_CDS=not_related;best_avg_coverage=28.80392156862745
CP023154	ANNOgesic	transcript	90517	90649	.	+	.	compare_CDS=not_related;best_avg_coverage=26.43609022556391;ID=CP023154_transcript418;detect_lib=fragment;Name=transcript_00418;compare_gene=not_related;associated_tss=NA
CP023154	ANNOgesic	transcript	90517	90649	.	+	.	Parent=CP023154_transcript418;associated_tss=NA;Name=transcript_00418;ID=CP023154_transcript418;compare_gene=not_related;detect_lib=fragment;compare_CDS=not_related;best_avg_coverage=26.43609022556391
CP023154	ANNOgesic	transcript	90723	90777	.	+	.	compare_CDS=not_related;best_avg_coverage=17.054545454545455;ID=CP023154_transcript419;detect_lib=fragment;Name=transcript_00419;compare_gene=not_related;associated_tss=NA
CP023154	ANNOgesic	transcript	90723	90777	.	+	.	Parent=CP023154_transcript419;associated_tss=NA;Name=transcript_00419;ID=CP023154_transcript419;compare_gene=not_related;detect_lib=fragment;compare_CDS=not_related;best_avg_coverage=17.054545454545455
CP023154	ANNOgesic	transcript	90850	98221	.	+	.	compare_CDS=cover,cover,cover,cover,cover,cover,cover;best_avg_coverage=1612.823114487249;associated_gene=PFDSM3638_00425,PFDSM3638_00430,PFDSM3638_00435,PFDSM3638_00445,PFDSM3638_00450,PFDSM3638_00455,PFDSM3638_00460,PFDSM3638_00465;associated_CDS=PRJNA382684:PFDSM3638_00425,PRJNA382684:PFDSM3638_00430,PRJNA382684:PFDSM3638_00435,PRJNA382684:PFDSM3638_00445,PRJNA382684:PFDSM3638_00450,PRJNA38268…
CP023154	ANNOgesic	transcript	90850	98221	.	+	.	Parent=CP023154_transcript420;associated_tss=TSS:90892_f,TSS:91418_f,TSS:91423_f,TSS:91717_f,TSS:92042_f,TSS:92449_f,TSS:93276_f,TSS:93719_f,TSS:94040_f,TSS:94130_f,TSS:96316_f,TSS:97474_f,TSS:97566_f,TSS:97596_f;associated_CDS=PRJNA382684:PFDSM3638_00425,PRJNA382684:PFDSM3638_00430,PRJNA382684:PFDSM3638_00435,PRJNA382684:PFDSM3638_00445,PRJNA382684:PFDSM3638_00450,PRJNA382684:PFDSM3638_00455,PRJ…
CP023154	ANNOgesic	operon	90850	98221	.	+	.	ID=CP023154_Operon26;Parent=CP023154_transcript420;associated_gene=gene:90902-91339_f,gene:91433-92347_f,gene:92479-93225_f,gene:94040-95194_f,gene:95173-96294_f,gene:96327-96914_f,gene:96901-97470_f,PFDSM3638_00465;Name=Operon26
CP023154	ANNOgesic	TSS	90892	90892	.	+	.	Parent=CP023154_transcript420;method=TSSpredator;Name=TSS:90892_f;libs=test;ID=CP023154_tss73;utr_length=Primary_10,Antisense_NA;associated_gene=PFDSM3638_00425,PFDSM3638_00420;type=Primary,Antisense
CP023154	GenBank	CDS	90902	91339	.	+	1	protein_id=PRJNA382684:PFDSM3638_00425;Parent=PFDSM3638_00425.t01,CP023154_transcript420;Note=Derived by automated computational analysis using gene prediction method: Protein Homology.;product=molybdenum cofactor biosynthesis protein MoaE;Name=PFDSM3638_00425;transl_table=11;codon_start=1;translation=length.145;ID=PFDSM3638_00425.p01;inference=COORDINATES: similar to AA sequence:RefSeq:WP_011011…
CP023154	GenBank	gene	90902	91339	.	+	1	ID=PFDSM3638_00425;Parent=CP023154_transcript420;Name=PFDSM3638_00425
CP023154	GenBank	mRNA	90902	91339	.	+	1	ID=PFDSM3638_00425.t01;Parent=PFDSM3638_00425,CP023154_transcript420
CP023154	GenBank	exon	90902	91339	.	+	1	Parent=PFDSM3638_00425.t01,CP023154_transcript420
CP023154	ANNOgesic	transcript	91393	91473	.	-	.	compare_CDS=not_related;best_avg_coverage=25.061728395061728;ID=CP023154_transcript421;detect_lib=fragment;Name=transcript_00421;compare_gene=not_related;associated_tss=NA
CP023154	ANNOgesic	transcript	91393	91473	.	-	.	Parent=CP023154_transcript421;associated_tss=NA;Name=transcript_00421;ID=CP023154_transcript421;compare_gene=not_related;detect_lib=fragment;compare_CDS=not_related;best_avg_coverage=25.061728395061728
CP023154	ANNOgesic	TSS	91418	91418	.	+	.	Parent=CP023154_transcript420;method=TSSpredator;Name=TSS:91418_f;libs=test;ID=CP023154_tss74;utr_length=Secondary_15;associated_gene=PFDSM3638_00430;type=Secondary
CP023154	ANNOgesic	TSS	91423	91423	.	+	.	Parent=CP023154_transcript420;method=TSSpredator;Name=TSS:91423_f;libs=test;ID=CP023154_tss75;utr_length=Primary_10;associated_gene=PFDSM3638_00430;type=Primary
CP023154	GenBank	CDS	91433	92347	.	+	1	protein_id=PRJNA382684:PFDSM3638_00430;Parent=PFDSM3638_00430.t01,CP023154_transcript420;Note=Derived by automated computational analysis using gene prediction method: Protein Homology.;product=SPASM domain-containing protein;Name=PFDSM3638_00430;transl_table=11;codon_start=1;translation=length.304;ID=PFDSM3638_00430.p01;inference=COORDINATES: similar to AA sequence:RefSeq:WP_014835472.1
CP023154	GenBank	gene	91433	92347	.	+	1	ID=PFDSM3638_00430;Parent=CP023154_transcript420;Name=PFDSM3638_00430
CP023154	GenBank	mRNA	91433	92347	.	+	1	ID=PFDSM3638_00430.t01;Parent=PFDSM3638_00430,CP023154_transcript420
CP023154	GenBank	exon	91433	92347	.	+	1	Parent=PFDSM3638_00430.t01,CP023154_transcript420
CP023154	ANNOgesic	transcript	91606	91669	.	-	.	compare_CDS=not_related;best_avg_coverage=17.671875;ID=CP023154_transcript422;detect_lib=fragment;Name=transcript_00422;compare_gene=not_related;associated_tss=NA
CP023154	ANNOgesic	transcript	91606	91669	.	-	.	Parent=CP023154_transcript422;associated_tss=NA;Name=transcript_00422;ID=CP023154_transcript422;compare_gene=not_related;detect_lib=fragment;compare_CDS=not_related;best_avg_coverage=17.671875
CP023154	ANNOgesic	transcript	91677	91724	.	-	.	compare_CDS=not_related;best_avg_coverage=24.520833333333332;ID=CP023154_transcript423;detect_lib=fragment;Name=transcript_00423;compare_gene=not_related;associated_tss=NA
CP023154	ANNOgesic	transcript	91677	91724	.	-	.	Parent=CP023154_transcript423;associated_tss=NA;Name=transcript_00423;ID=CP023154_transcript423;compare_gene=not_related;detect_lib=fragment;compare_CDS=not_related;best_avg_coverage=24.520833333333332
CP023154	ANNOgesic	TSS	91717	91717	.	+	.	Parent=CP023154_transcript420;method=TSSpredator;Name=TSS:91717_f;libs=test;ID=CP023154_tss76;utr_length=Internal_NA;associated_gene=PFDSM3638_00430;type=Internal
CP023154	ANNOgesic	transcript	91762	91837	.	-	.	compare_CDS=not_related;best_avg_coverage=27.289473684210527;ID=CP023154_transcript424;detect_lib=fragment;Name=transcript_00424;compare_gene=not_related;associated_tss=NA
CP023154	ANNOgesic	transcript	91762	91837	.	-	.	Parent=CP023154_transcript424;associated_tss=NA;Name=transcript_00424;ID=CP023154_transcript424;compare_gene=not_related;detect_lib=fragment;compare_CDS=not_related;best_avg_coverage=27.289473684210527
CP023154	ANNOgesic	transcript	91852	91943	.	-	.	compare_CDS=not_related;best_avg_coverage=54.369565217391305;ID=CP023154_transcript425;detect_lib=fragment;Name=transcript_00425;compare_gene=not_related;associated_tss=NA
CP023154	ANNOgesic	transcript	91852	91943	.	-	.	Parent=CP023154_transcript425;associated_tss=NA;Name=transcript_00425;ID=CP023154_transcript425;compare_gene=not_related;detect_lib=fragment;compare_CDS=not_related;best_avg_coverage=54.369565217391305
CP023154	ANNOgesic	transcript	92028	92175	.	-	.	compare_CDS=not_related;best_avg_coverage=35.12162162162162;ID=CP023154_transcript426;detect_lib=fragment;Name=transcript_00426;compare_gene=not_related;associated_tss=NA
CP023154	ANNOgesic	transcript	92028	92175	.	-	.	Parent=CP023154_transcript426;associated_tss=NA;Name=transcript_00426;ID=CP023154_transcript426;compare_gene=not_related;detect_lib=fragment;compare_CDS=not_related;best_avg_coverage=35.12162162162162
CP023154	ANNOgesic	TSS	92042	92042	.	+	.	Parent=CP023154_transcript420;method=TSSpredator;Name=TSS:92042_f;libs=test;ID=CP023154_tss77;utr_length=Internal_NA;associated_gene=PFDSM3638_00430;type=Internal
CP023154	ANNOgesic	sORF	92071	92163	.	-	.	Parent=CP023154_transcript426;start_TSS=TSS:92398_-;frame_shift=1;with_TSS=TSS:92398_-;Name=sORF_00002;ID=CP023154_sorf2;sRNA=NA;rbs=RBS_92177;sORF_type=antisense
CP023154	ANNOgesic	ncRNA	92183	92398	.	-	.	sRNA_hit=NA;overlap_percent=NA;with_TSS=TSS:92398_-;Name=sRNA_00274;promoter=MOTIF_1;with_term=NA;ID=CP023154_srna274;sRNA_type=antisense;nr_hit=NA;Parent=CP023154_transcript427;end_cleavage=NA;overlap_cds=NA;2d_energy=-0.2213
CP023154	ANNOgesic	transcript	92183	92407	.	-	.	compare_CDS=not_related;best_avg_coverage=185.53333333333333;ID=CP023154_transcript427;detect_lib=fragment;Name=transcript_00427;compare_gene=not_related;associated_tss=TSS:92398_r
CP023154	ANNOgesic	transcript	92183	92407	.	-	.	Parent=CP023154_transcript427;associated_tss=TSS:92398_r;Name=transcript_00427;ID=CP023154_transcript427;compare_gene=not_related;detect_lib=fragment;compare_CDS=not_related;best_avg_coverage=185.53333333333333
CP023154	ANNOgesic	TSS	92398	92398	.	-	.	Parent=CP023154_transcript427;method=TSSpredator;Name=TSS:92398_r;libs=test;ID=CP023154_tss78;utr_length=Antisense_NA;associated_gene=PFDSM3638_00430;type=Antisense
CP023154	ANNOgesic	terminator	92432	92443	.	+	.	Parent=CP023154_transcript420;method=TransTermHP;express=True;ID=CP023154_terminator35;coverage_decrease=True;associated_gene=PRJNA382684:PFDSM3638_00430;diff_coverage=FRAG_in_CP023154(high:252.0,low:119.0);Name=terminator_00035
CP023154	ANNOgesic	TSS	92449	92449	.	+	.	Parent=CP023154_transcript420;method=TSSpredator;Name=TSS:92449_f;libs=test;ID=CP023154_tss79;utr_length=Primary_30;associated_gene=PFDSM3638_00435;type=Primary
CP023154	GenBank	CDS	92479	93225	.	+	1	protein_id=PRJNA382684:PFDSM3638_00435;Parent=PFDSM3638_00435.t01,CP023154_transcript420;Note=Derived by automated computational analysis using gene prediction method: Protein Homology.;product=ATPase;Name=PFDSM3638_00435;transl_table=11;codon_start=1;translation=length.248;ID=PFDSM3638_00435.p01;inference=COORDINATES: similar to AA sequence:RefSeq:WP_011011214.1
CP023154	GenBank	gene	92479	93225	.	+	1	ID=PFDSM3638_00435;Parent=CP023154_transcript420;Name=PFDSM3638_00435
CP023154	GenBank	mRNA	92479	93225	.	+	1	ID=PFDSM3638_00435.t01;Parent=PFDSM3638_00435,CP023154_transcript420
CP023154	GenBank	exon	92479	93225	.	+	1	Parent=PFDSM3638_00435.t01,CP023154_transcript420
CP023154	ANNOgesic	transcript	92543	92572	.	-	.	compare_CDS=not_related;best_avg_coverage=24.0;ID=CP023154_transcript428;detect_lib=fragment;Name=transcript_00428;compare_gene=not_related;associated_tss=NA
CP023154	ANNOgesic	transcript	92543	92572	.	-	.	Parent=CP023154_transcript428;associated_tss=NA;Name=transcript_00428;ID=CP023154_transcript428;compare_gene=not_related;detect_lib=fragment;compare_CDS=not_related;best_avg_coverage=24.0
CP023154	GenBank	pseudogenic_exon	93235	94000	.	+	1	pseudo=_no_value;Parent=CP023154_transcript420;Note=frameshifted%3B Derived by automated computational analysis using gene prediction method: Protein Homology.;product=recombinase RecA;Name=PFDSM3638_00440;ID=PFDSM3638_00440;codon_start=1;transl_table=11;inference=COORDINATES: similar to AA sequence:RefSeq:WP_010867294.1
CP023154	GenBank	pseudogene	93235	94000	.	+	1	pseudo=_no_value;Parent=CP023154_transcript420;Alias=PFDSM3638_00440;Name=PFDSM3638_00440;ID=PFDSM3638_00440.pseudogene
CP023154	ANNOgesic	TSS	93276	93276	.	+	.	Parent=CP023154_transcript420;method=TSSpredator;Name=TSS:93276_f;libs=test;ID=CP023154_tss80;utr_length=Orphan_NA;associated_gene=orphan;type=Orphan
CP023154	ANNOgesic	transcript	93290	93318	.	-	.	compare_CDS=not_related;best_avg_coverage=15.551724137931034;ID=CP023154_transcript429;detect_lib=fragment;Name=transcript_00429;compare_gene=not_related;associated_tss=NA
CP023154	ANNOgesic	transcript	93290	93318	.	-	.	Parent=CP023154_transcript429;associated_tss=NA;Name=transcript_00429;ID=CP023154_transcript429;compare_gene=not_related;detect_lib=fragment;compare_CDS=not_related;best_avg_coverage=15.551724137931034
CP023154	ANNOgesic	terminator	93291	93301	.	+	.	Parent=CP023154_transcript420;method=TransTermHP;express=True;ID=CP023154_terminator36;coverage_decrease=True;associated_gene=PRJNA382684:PFDSM3638_00435;diff_coverage=plus_TEX_in_CP023154(high:7163.0,low:3579.0);Name=terminator_00036
CP023154	ANNOgesic	transcript	93336	93419	.	-	.	compare_CDS=not_related;best_avg_coverage=19.19047619047619;ID=CP023154_transcript430;detect_lib=fragment;Name=transcript_00430;compare_gene=not_related;associated_tss=NA
CP023154	ANNOgesic	transcript	93336	93419	.	-	.	Parent=CP023154_transcript430;associated_tss=NA;Name=transcript_00430;ID=CP023154_transcript430;compare_gene=not_related;detect_lib=fragment;compare_CDS=not_related;best_avg_coverage=19.19047619047619
CP023154	ANNOgesic	transcript	93530	93632	.	-	.	compare_CDS=not_related;best_avg_coverage=43.62135922330097;ID=CP023154_transcript431;detect_lib=fragment;Name=transcript_00431;compare_gene=not_related;associated_tss=NA
CP023154	ANNOgesic	transcript	93530	93632	.	-	.	Parent=CP023154_transcript431;associated_tss=NA;Name=transcript_00431;ID=CP023154_transcript431;compare_gene=not_related;detect_lib=fragment;compare_CDS=not_related;best_avg_coverage=43.62135922330097
CP023154	ANNOgesic	TSS	93719	93719	.	+	.	Parent=CP023154_transcript420;method=TSSpredator;Name=TSS:93719_f;libs=test;ID=CP023154_tss81;utr_length=Orphan_NA;associated_gene=orphan;type=Orphan
CP023154	ANNOgesic	ncRNA	93719	93986	.	+	.	sRNA_hit=NA;overlap_percent=0.34901960784313724,0.34901960784313724;with_TSS=TSS:93719_+;Name=sRNA_00277;promoter=MOTIF_1;start_cleavage=NA;ID=CP023154_srna277;with_term=NA;nr_hit=NA;Parent=CP023154_transcript420;end_cleavage=NA;sRNA_type=interCDS;overlap_cds=pseudogenic_exon:93235-94000_+(recombinase RecA),pseudogene:93235-94000_+;2d_energy=-0.1978
CP023154	ANNOgesic	transcript	93953	94385	.	-	.	compare_CDS=not_related;best_avg_coverage=138.75750577367205;ID=CP023154_transcript432;detect_lib=fragment;Name=transcript_00432;compare_gene=not_related;associated_tss=NA
CP023154	ANNOgesic	transcript	93953	94385	.	-	.	Parent=CP023154_transcript432;associated_tss=NA;Name=transcript_00432;ID=CP023154_transcript432;compare_gene=not_related;detect_lib=fragment;compare_CDS=not_related;best_avg_coverage=138.75750577367205
CP023154	ANNOgesic	TSS	94040	94040	.	+	.	Parent=CP023154_transcript420;method=TSSpredator;Name=TSS:94040_f;libs=test;ID=CP023154_tss82;utr_length=Primary_0;associated_gene=PFDSM3638_00445;type=Primary
CP023154	GenBank	CDS	94040	95194	.	+	1	protein_id=PRJNA382684:PFDSM3638_00445;Parent=PFDSM3638_00445.t01,CP023154_transcript420;Note=Derived by automated computational analysis using gene prediction method: Protein Homology.;product=DNA-binding protein;Name=PFDSM3638_00445;transl_table=11;codon_start=1;translation=length.384;ID=PFDSM3638_00445.p01;inference=COORDINATES: similar to AA sequence:RefSeq:WP_011011217.1
CP023154	GenBank	gene	94040	95194	.	+	1	ID=PFDSM3638_00445;Parent=CP023154_transcript420;Name=PFDSM3638_00445
CP023154	GenBank	mRNA	94040	95194	.	+	1	ID=PFDSM3638_00445.t01;Parent=PFDSM3638_00445,CP023154_transcript420
CP023154	GenBank	exon	94040	95194	.	+	1	Parent=PFDSM3638_00445.t01,CP023154_transcript420
CP023154	ANNOgesic	TSS	94130	94130	.	+	.	Parent=CP023154_transcript420;method=TSSpredator;Name=TSS:94130_f;libs=test;ID=CP023154_tss83;utr_length=Internal_NA;associated_gene=PFDSM3638_00445;type=Internal
CP023154	ANNOgesic	transcript	94579	94679	.	-	.	compare_CDS=not_related;best_avg_coverage=24.77227722772277;ID=CP023154_transcript433;detect_lib=fragment;Name=transcript_00433;compare_gene=not_related;associated_tss=NA
CP023154	ANNOgesic	transcript	94579	94679	.	-	.	Parent=CP023154_transcript433;associated_tss=NA;Name=transcript_00433;ID=CP023154_transcript433;compare_gene=not_related;detect_lib=fragment;compare_CDS=not_related;best_avg_coverage=24.77227722772277
CP023154	ANNOgesic	transcript	94746	94890	.	-	.	compare_CDS=not_related;best_avg_coverage=39.317241379310346;ID=CP023154_transcript434;detect_lib=fragment;Name=transcript_00434;compare_gene=not_related;associated_tss=NA
CP023154	ANNOgesic	transcript	94746	94890	.	-	.	Parent=CP023154_transcript434;associated_tss=NA;Name=transcript_00434;ID=CP023154_transcript434;compare_gene=not_related;detect_lib=fragment;compare_CDS=not_related;best_avg_coverage=39.317241379310346
CP023154	ANNOgesic	transcript	95003	95893	.	-	.	compare_CDS=not_related;best_avg_coverage=373.00561167227835;ID=CP023154_transcript435;detect_lib=fragment;Name=transcript_00435;compare_gene=not_related;associated_tss=NA
CP023154	ANNOgesic	transcript	95003	95893	.	-	.	Parent=CP023154_transcript435;associated_tss=NA;Name=transcript_00435;ID=CP023154_transcript435;compare_gene=not_related;detect_lib=fragment;compare_CDS=not_related;best_avg_coverage=373.00561167227835
CP023154	GenBank	CDS	95173	96294	.	+	1	protein_id=PRJNA382684:PFDSM3638_00450;Parent=PFDSM3638_00450.t01,CP023154_transcript420;Note=Derived by automated computational analysis using gene prediction method: Protein Homology.;product=hypothetical protein;Name=PFDSM3638_00450;transl_table=11;codon_start=1;translation=length.373;ID=PFDSM3638_00450.p01;inference=COORDINATES: similar to AA sequence:RefSeq:WP_011011218.1
CP023154	GenBank	gene	95173	96294	.	+	1	ID=PFDSM3638_00450;Parent=CP023154_transcript420;Name=PFDSM3638_00450
CP023154	GenBank	mRNA	95173	96294	.	+	1	ID=PFDSM3638_00450.t01;Parent=PFDSM3638_00450,CP023154_transcript420
CP023154	GenBank	exon	95173	96294	.	+	1	Parent=PFDSM3638_00450.t01,CP023154_transcript420
CP023154	ANNOgesic	transcript	95899	95937	.	-	.	compare_CDS=not_related;best_avg_coverage=13.051282051282051;ID=CP023154_transcript436;detect_lib=fragment;Name=transcript_00436;compare_gene=not_related;associated_tss=NA
CP023154	ANNOgesic	transcript	95899	95937	.	-	.	Parent=CP023154_transcript436;associated_tss=NA;Name=transcript_00436;ID=CP023154_transcript436;compare_gene=not_related;detect_lib=fragment;compare_CDS=not_related;best_avg_coverage=13.051282051282051
CP023154	ANNOgesic	transcript	96008	96124	.	-	.	compare_CDS=not_related;best_avg_coverage=18.512820512820515;ID=CP023154_transcript437;detect_lib=fragment;Name=transcript_00437;compare_gene=not_related;associated_tss=NA
CP023154	ANNOgesic	transcript	96008	96124	.	-	.	Parent=CP023154_transcript437;associated_tss=NA;Name=transcript_00437;ID=CP023154_transcript437;compare_gene=not_related;detect_lib=fragment;compare_CDS=not_related;best_avg_coverage=18.512820512820515
CP023154	ANNOgesic	transcript	96255	96278	.	-	.	compare_CDS=not_related;best_avg_coverage=11.958333333333334;ID=CP023154_transcript438;detect_lib=fragment;Name=transcript_00438;compare_gene=not_related;associated_tss=NA
CP023154	ANNOgesic	transcript	96255	96278	.	-	.	Parent=CP023154_transcript438;associated_tss=NA;Name=transcript_00438;ID=CP023154_transcript438;compare_gene=not_related;detect_lib=fragment;compare_CDS=not_related;best_avg_coverage=11.958333333333334
CP023154	ANNOgesic	transcript	96287	96314	.	-	.	compare_CDS=not_related;best_avg_coverage=14.321428571428571;ID=CP023154_transcript439;detect_lib=fragment;Name=transcript_00439;compare_gene=not_related;associated_tss=NA
CP023154	ANNOgesic	transcript	96287	96314	.	-	.	Parent=CP023154_transcript439;associated_tss=NA;Name=transcript_00439;ID=CP023154_transcript439;compare_gene=not_related;detect_lib=fragment;compare_CDS=not_related;best_avg_coverage=14.321428571428571
CP023154	ANNOgesic	TSS	96316	96316	.	+	.	Parent=CP023154_transcript420;method=TSSpredator;Name=TSS:96316_f;libs=test;ID=CP023154_tss84;utr_length=Primary_11;associated_gene=PFDSM3638_00455;type=Primary
CP023154	GenBank	CDS	96327	96914	.	+	1	protein_id=PRJNA382684:PFDSM3638_00455;Parent=PFDSM3638_00455.t01,CP023154_transcript420;Note=Derived by automated computational analysis using gene prediction method: Protein Homology.;product=hypothetical protein;Name=PFDSM3638_00455;transl_table=11;codon_start=1;translation=length.195;ID=PFDSM3638_00455.p01;inference=COORDINATES: similar to AA sequence:RefSeq:WP_011011219.1
CP023154	GenBank	gene	96327	96914	.	+	1	ID=PFDSM3638_00455;Parent=CP023154_transcript420;Name=PFDSM3638_00455
CP023154	GenBank	mRNA	96327	96914	.	+	1	ID=PFDSM3638_00455.t01;Parent=PFDSM3638_00455,CP023154_transcript420
CP023154	GenBank	exon	96327	96914	.	+	1	Parent=PFDSM3638_00455.t01,CP023154_transcript420
CP023154	ANNOgesic	transcript	96459	96534	.	-	.	compare_CDS=not_related;best_avg_coverage=20.039473684210527;ID=CP023154_transcript440;detect_lib=fragment;Name=transcript_00440;compare_gene=not_related;associated_tss=NA
CP023154	ANNOgesic	transcript	96459	96534	.	-	.	Parent=CP023154_transcript440;associated_tss=NA;Name=transcript_00440;ID=CP023154_transcript440;compare_gene=not_related;detect_lib=fragment;compare_CDS=not_related;best_avg_coverage=20.039473684210527
CP023154	ANNOgesic	transcript	96816	96916	.	-	.	compare_CDS=not_related;best_avg_coverage=24.683168316831683;ID=CP023154_transcript441;detect_lib=fragment;Name=transcript_00441;compare_gene=not_related;associated_tss=NA
CP023154	ANNOgesic	transcript	96816	96916	.	-	.	Parent=CP023154_transcript441;associated_tss=NA;Name=transcript_00441;ID=CP023154_transcript441;compare_gene=not_related;detect_lib=fragment;compare_CDS=not_related;best_avg_coverage=24.683168316831683
CP023154	GenBank	CDS	96901	97470	.	+	1	protein_id=PRJNA382684:PFDSM3638_00460;ID=PFDSM3638_00460.p01;Note=catalyzes the formation of glycerone phosphate and (S)-lactaldehyde from L-fuculose 1-phosphate%3B Derived by automated computational analysis using gene prediction method: Protein Homology.;product=fuculose phosphate aldolase;Name=PFDSM3638_00460;Parent=PFDSM3638_00460.t01,CP023154_transcript420;transl_table=11;codon_start=1;tran…
CP023154	GenBank	gene	96901	97470	.	+	1	ID=PFDSM3638_00460;Parent=CP023154_transcript420;Name=PFDSM3638_00460
CP023154	GenBank	mRNA	96901	97470	.	+	1	ID=PFDSM3638_00460.t01;Parent=PFDSM3638_00460,CP023154_transcript420
CP023154	GenBank	exon	96901	97470	.	+	1	Parent=PFDSM3638_00460.t01,CP023154_transcript420
CP023154	ANNOgesic	transcript	96931	96968	.	-	.	compare_CDS=not_related;best_avg_coverage=102.8157894736842;ID=CP023154_transcript442;detect_lib=fragment;Name=transcript_00442;compare_gene=not_related;associated_tss=NA
CP023154	ANNOgesic	transcript	96931	96968	.	-	.	Parent=CP023154_transcript442;associated_tss=NA;Name=transcript_00442;ID=CP023154_transcript442;compare_gene=not_related;detect_lib=fragment;compare_CDS=not_related;best_avg_coverage=102.8157894736842
CP023154	ANNOgesic	transcript	97034	97066	.	-	.	compare_CDS=not_related;best_avg_coverage=20.060606060606062;ID=CP023154_transcript443;detect_lib=fragment;Name=transcript_00443;compare_gene=not_related;associated_tss=NA
CP023154	ANNOgesic	transcript	97034	97066	.	-	.	Parent=CP023154_transcript443;associated_tss=NA;Name=transcript_00443;ID=CP023154_transcript443;compare_gene=not_related;detect_lib=fragment;compare_CDS=not_related;best_avg_coverage=20.060606060606062
CP023154	ANNOgesic	transcript	97125	97229	.	-	.	compare_CDS=not_related;best_avg_coverage=40.77142857142857;ID=CP023154_transcript444;detect_lib=fragment;Name=transcript_00444;compare_gene=not_related;associated_tss=NA
CP023154	ANNOgesic	transcript	97125	97229	.	-	.	Parent=CP023154_transcript444;associated_tss=NA;Name=transcript_00444;ID=CP023154_transcript444;compare_gene=not_related;detect_lib=fragment;compare_CDS=not_related;best_avg_coverage=40.77142857142857
CP023154	ANNOgesic	transcript	97237	97337	.	-	.	compare_CDS=not_related;best_avg_coverage=22.603960396039604;ID=CP023154_transcript445;detect_lib=fragment;Name=transcript_00445;compare_gene=not_related;associated_tss=NA
CP023154	ANNOgesic	transcript	97237	97337	.	-	.	Parent=CP023154_transcript445;associated_tss=NA;Name=transcript_00445;ID=CP023154_transcript445;compare_gene=not_related;detect_lib=fragment;compare_CDS=not_related;best_avg_coverage=22.603960396039604
CP023154	ANNOgesic	transcript	97343	100853	.	-	.	compare_CDS=cover,cover,cover;best_avg_coverage=317.0672173170037;associated_gene=PFDSM3638_00470,PFDSM3638_00475,PFDSM3638_00480;associated_CDS=PRJNA382684:PFDSM3638_00470,PRJNA382684:PFDSM3638_00475,PRJNA382684:PFDSM3638_00480;ID=CP023154_transcript446;detect_lib=fragment;Name=transcript_00446;compare_gene=cover,cover,cover;associated_tss=TSS:100260_r,TSS:100822_r
CP023154	ANNOgesic	transcript	97343	100853	.	-	.	Parent=CP023154_transcript446;associated_tss=TSS:100260_r,TSS:100822_r;associated_CDS=PRJNA382684:PFDSM3638_00470,PRJNA382684:PFDSM3638_00475,PRJNA382684:PFDSM3638_00480;Name=transcript_00446;ID=CP023154_transcript446;compare_gene=cover,cover,cover;associated_gene=PFDSM3638_00470,PFDSM3638_00475,PFDSM3638_00480;detect_lib=fragment;compare_CDS=cover,cover,cover;best_avg_coverage=317.0672173170037
CP023154	ANNOgesic	operon	97343	100853	.	-	.	ID=CP023154_Operon27;Parent=CP023154_transcript446;associated_gene=gene:97800-98645_r,gene:98638-99681_r,gene:99632-100822_r;Name=Operon27
CP023154	ANNOgesic	TSS	97474	97474	.	+	.	Parent=CP023154_transcript420;method=TSSpredator;Name=TSS:97474_f;libs=test;ID=CP023154_tss85;utr_length=Primary_2;associated_gene=PFDSM3638_00465;type=Primary
CP023154	GenBank	gene	97476	97799	.	+	1	ID=PFDSM3638_00465;Parent=CP023154_transcript420;locus_tag=PFDSM3638_00465;Name=rnpB
CP023154	GenBank	ncRNA	97476	97799	.	+	1	Parent=PFDSM3638_00465,CP023154_transcript420;Note=archaeal type%3B Derived by automated computational analysis using gene prediction method: cmsearch.;ncRNA_class=RNase_P_RNA;Name=rnpB;ID=PFDSM3638_00465.r01;product=RNase P RNA component;Dbxref=RFAM:RF00373;locus_tag=PFDSM3638_00465;inference=COORDINATES: nucleotide motif:Rfam:12.0:RF00373,COORDINATES: profile:INFERNAL:1.1.1
CP023154	GenBank	exon	97476	97799	.	+	1	Parent=PFDSM3638_00465.r01,CP023154_transcript420;locus_tag=PFDSM3638_00465;Name=rnpB
CP023154	ANNOgesic	terminator	97554	97569	.	-	.	Parent=CP023154_transcript446;method=TransTermHP;express=True;ID=CP023154_terminator37;coverage_decrease=True;associated_gene=PRJNA382684:PFDSM3638_00470;diff_coverage=FRAG_in_CP023154(high:324.0,low:160.0);Name=terminator_00037
CP023154	ANNOgesic	TSS	97566	97566	.	+	.	Parent=CP023154_transcript420;method=TSSpredator;Name=TSS:97566_f;libs=test;ID=CP023154_tss86;utr_length=Internal_NA;associated_gene=PFDSM3638_00465;type=Internal
CP023154	ANNOgesic	TSS	97596	97596	.	+	.	Parent=CP023154_transcript420;method=TSSpredator;Name=TSS:97596_f;libs=test;ID=CP023154_tss87;utr_length=Internal_NA;associated_gene=PFDSM3638_00465;type=Internal
CP023154	GenBank	CDS	97800	98645	.	-	1	protein_id=PRJNA382684:PFDSM3638_00470;Parent=PFDSM3638_00470.t01,CP023154_transcript446;Note=Derived by automated computational analysis using gene prediction method: Protein Homology.;product=EamA family transporter;Name=PFDSM3638_00470;transl_table=11;codon_start=1;translation=length.281;ID=PFDSM3638_00470.p01;inference=COORDINATES: similar to AA sequence:RefSeq:WP_011011221.1
CP023154	GenBank	gene	97800	98645	.	-	1	ID=PFDSM3638_00470;Parent=CP023154_transcript446;Name=PFDSM3638_00470
CP023154	GenBank	mRNA	97800	98645	.	-	1	ID=PFDSM3638_00470.t01;Parent=PFDSM3638_00470,CP023154_transcript446
CP023154	GenBank	exon	97800	98645	.	-	1	Parent=PFDSM3638_00470.t01,CP023154_transcript446
CP023154	ANNOgesic	transcript	98317	98411	.	+	.	compare_CDS=not_related;best_avg_coverage=18.778947368421054;ID=CP023154_transcript447;detect_lib=fragment;Name=transcript_00447;compare_gene=not_related;associated_tss=NA
CP023154	ANNOgesic	transcript	98317	98411	.	+	.	Parent=CP023154_transcript447;associated_tss=NA;Name=transcript_00447;ID=CP023154_transcript447;compare_gene=not_related;detect_lib=fragment;compare_CDS=not_related;best_avg_coverage=18.778947368421054
CP023154	ANNOgesic	transcript	98512	98583	.	+	.	compare_CDS=not_related;best_avg_coverage=15.194444444444445;ID=CP023154_transcript448;detect_lib=fragment;Name=transcript_00448;compare_gene=not_related;associated_tss=NA
CP023154	ANNOgesic	transcript	98512	98583	.	+	.	Parent=CP023154_transcript448;associated_tss=NA;Name=transcript_00448;ID=CP023154_transcript448;compare_gene=not_related;detect_lib=fragment;compare_CDS=not_related;best_avg_coverage=15.194444444444445
CP023154	GenBank	CDS	98638	99681	.	-	1	protein_id=PRJNA382684:PFDSM3638_00475;Parent=PFDSM3638_00475.t01,CP023154_transcript446;Note=Derived by automated computational analysis using gene prediction method: Protein Homology.;product=DNA primase catalytic subunit PriS;Name=PFDSM3638_00475;transl_table=11;codon_start=1;translation=length.347;ID=PFDSM3638_00475.p01;inference=COORDINATES: similar to AA sequence:RefSeq:WP_011011222.1
CP023154	GenBank	gene	98638	99681	.	-	1	ID=PFDSM3638_00475;Parent=CP023154_transcript446;Name=PFDSM3638_00475
CP023154	GenBank	mRNA	98638	99681	.	-	1	ID=PFDSM3638_00475.t01;Parent=PFDSM3638_00475,CP023154_transcript446
CP023154	GenBank	exon	98638	99681	.	-	1	Parent=PFDSM3638_00475.t01,CP023154_transcript446
CP023154	ANNOgesic	TSS	98651	98651	.	+	.	Parent=CP023154_transcript449;method=TSSpredator;Name=TSS:98651_f;libs=test;ID=CP023154_tss88;utr_length=Antisense_NA;associated_gene=PFDSM3638_00470;type=Antisense
CP023154	ANNOgesic	transcript	98651	98753	.	+	.	compare_CDS=not_related;best_avg_coverage=42.12621359223301;ID=CP023154_transcript449;detect_lib=fragment;Name=transcript_00449;compare_gene=not_related;associated_tss=TSS:98651_f
CP023154	ANNOgesic	transcript	98651	98753	.	+	.	Parent=CP023154_transcript449;associated_tss=TSS:98651_f;Name=transcript_00449;ID=CP023154_transcript449;compare_gene=not_related;detect_lib=fragment;compare_CDS=not_related;best_avg_coverage=42.12621359223301
CP023154	ANNOgesic	ncRNA	98651	98753	.	+	.	sRNA_hit=NA;overlap_percent=NA;with_TSS=TSS:98651_+;Name=sRNA_00288;promoter=MOTIF_1;with_term=NA;ID=CP023154_srna288;sRNA_type=antisense;nr_hit=NA;Parent=CP023154_transcript449;end_cleavage=NA;overlap_cds=NA;2d_energy=-0.0913
CP023154	ANNOgesic	transcript	98772	98997	.	+	.	compare_CDS=not_related;best_avg_coverage=51.54867256637168;ID=CP023154_transcript450;detect_lib=fragment;Name=transcript_00450;compare_gene=not_related;associated_tss=NA
CP023154	ANNOgesic	transcript	98772	98997	.	+	.	Parent=CP023154_transcript450;associated_tss=NA;Name=transcript_00450;ID=CP023154_transcript450;compare_gene=not_related;detect_lib=fragment;compare_CDS=not_related;best_avg_coverage=51.54867256637168
CP023154	ANNOgesic	sORF	98788	99022	.	+	.	Parent=CP023154_transcript450,CP023154_transcript451;start_TSS=TSS:98651_+;frame_shift=2;with_TSS=TSS:98651_+;Name=sORF_00003;ID=CP023154_sorf3;sRNA=NA;rbs=RBS_98771,RBS_98879;sORF_type=antisense
CP023154	ANNOgesic	transcript	99017	99128	.	+	.	compare_CDS=not_related;best_avg_coverage=20.053571428571427;ID=CP023154_transcript451;detect_lib=fragment;Name=transcript_00451;compare_gene=not_related;associated_tss=NA
CP023154	ANNOgesic	transcript	99017	99128	.	+	.	Parent=CP023154_transcript451;associated_tss=NA;Name=transcript_00451;ID=CP023154_transcript451;compare_gene=not_related;detect_lib=fragment;compare_CDS=not_related;best_avg_coverage=20.053571428571427
CP023154	ANNOgesic	transcript	99184	99676	.	+	.	compare_CDS=not_related;best_avg_coverage=38.13387423935091;ID=CP023154_transcript452;detect_lib=fragment;Name=transcript_00452;compare_gene=not_related;associated_tss=NA
CP023154	ANNOgesic	transcript	99184	99676	.	+	.	Parent=CP023154_transcript452;associated_tss=NA;Name=transcript_00452;ID=CP023154_transcript452;compare_gene=not_related;detect_lib=fragment;compare_CDS=not_related;best_avg_coverage=38.13387423935091
CP023154	GenBank	CDS	99632	100822	.	-	1	protein_id=PRJNA382684:PFDSM3638_00480;Parent=PFDSM3638_00480.t01,CP023154_transcript446;Note=p41%3B involved in priming for DNA replication%3B forms a heterodimer of small and large subunit (Pfup41 and Pfup46)%3B primase from Pyrococcus furiosus uses deoxyribonucleotides as a substrate and can synthesize long DNA strands in vitro which means it may be involved in both de novo primer synthesis an…
CP023154	GenBank	gene	99632	100822	.	-	1	ID=PFDSM3638_00480;Parent=CP023154_transcript446;Name=PFDSM3638_00480
CP023154	GenBank	mRNA	99632	100822	.	-	1	ID=PFDSM3638_00480.t01;Parent=PFDSM3638_00480,CP023154_transcript446
CP023154	GenBank	exon	99632	100822	.	-	1	Parent=PFDSM3638_00480.t01,CP023154_transcript446
CP023154	ANNOgesic	transcript	99682	99721	.	+	.	compare_CDS=not_related;best_avg_coverage=14.975;ID=CP023154_transcript453;detect_lib=fragment;Name=transcript_00453;compare_gene=not_related;associated_tss=NA
CP023154	ANNOgesic	transcript	99682	99721	.	+	.	Parent=CP023154_transcript453;associated_tss=NA;Name=transcript_00453;ID=CP023154_transcript453;compare_gene=not_related;detect_lib=fragment;compare_CDS=not_related;best_avg_coverage=14.975
CP023154	ANNOgesic	transcript	99731	100136	.	+	.	compare_CDS=not_related;best_avg_coverage=42.29064039408867;ID=CP023154_transcript454;detect_lib=fragment;Name=transcript_00454;compare_gene=not_related;associated_tss=NA
CP023154	ANNOgesic	transcript	99731	100136	.	+	.	Parent=CP023154_transcript454;associated_tss=NA;Name=transcript_00454;ID=CP023154_transcript454;compare_gene=not_related;detect_lib=fragment;compare_CDS=not_related;best_avg_coverage=42.29064039408867
CP023154	ANNOgesic	transcript	100179	100218	.	+	.	compare_CDS=not_related;best_avg_coverage=23.7;ID=CP023154_transcript455;detect_lib=fragment;Name=transcript_00455;compare_gene=not_related;associated_tss=NA
CP023154	ANNOgesic	transcript	100179	100218	.	+	.	Parent=CP023154_transcript455;associated_tss=NA;Name=transcript_00455;ID=CP023154_transcript455;compare_gene=not_related;detect_lib=fragment;compare_CDS=not_related;best_avg_coverage=23.7
CP023154	ANNOgesic	transcript	100235	100305	.	+	.	compare_CDS=not_related;best_avg_coverage=22.0;ID=CP023154_transcript456;detect_lib=fragment;Name=transcript_00456;compare_gene=not_related;associated_tss=NA
CP023154	ANNOgesic	transcript	100235	100305	.	+	.	Parent=CP023154_transcript456;associated_tss=NA;Name=transcript_00456;ID=CP023154_transcript456;compare_gene=not_related;detect_lib=fragment;compare_CDS=not_related;best_avg_coverage=22.0
CP023154	ANNOgesic	TSS	100260	100260	.	-	.	Parent=CP023154_transcript446;method=TSSpredator;Name=TSS:100260_r;libs=test;ID=CP023154_tss89;utr_length=Internal_NA;associated_gene=PFDSM3638_00480;type=Internal
CP023154	ANNOgesic	transcript	100349	100489	.	+	.	compare_CDS=not_related;best_avg_coverage=25.914893617021278;ID=CP023154_transcript457;detect_lib=fragment;Name=transcript_00457;compare_gene=not_related;associated_tss=NA
CP023154	ANNOgesic	transcript	100349	100489	.	+	.	Parent=CP023154_transcript457;associated_tss=NA;Name=transcript_00457;ID=CP023154_transcript457;compare_gene=not_related;detect_lib=fragment;compare_CDS=not_related;best_avg_coverage=25.914893617021278
CP023154	ANNOgesic	transcript	100539	100567	.	+	.	compare_CDS=not_related;best_avg_coverage=12.586206896551724;ID=CP023154_transcript458;detect_lib=fragment;Name=transcript_00458;compare_gene=not_related;associated_tss=NA
CP023154	ANNOgesic	transcript	100539	100567	.	+	.	Parent=CP023154_transcript458;associated_tss=NA;Name=transcript_00458;ID=CP023154_transcript458;compare_gene=not_related;detect_lib=fragment;compare_CDS=not_related;best_avg_coverage=12.586206896551724
CP023154	ANNOgesic	transcript	100625	100668	.	+	.	compare_CDS=not_related;best_avg_coverage=12.704545454545455;ID=CP023154_transcript459;detect_lib=fragment;Name=transcript_00459;compare_gene=not_related;associated_tss=NA
CP023154	ANNOgesic	transcript	100625	100668	.	+	.	Parent=CP023154_transcript459;associated_tss=NA;Name=transcript_00459;ID=CP023154_transcript459;compare_gene=not_related;detect_lib=fragment;compare_CDS=not_related;best_avg_coverage=12.704545454545455
CP023154	ANNOgesic	transcript	100679	100758	.	+	.	compare_CDS=not_related;best_avg_coverage=24.125;ID=CP023154_transcript460;detect_lib=fragment;Name=transcript_00460;compare_gene=not_related;associated_tss=NA
CP023154	ANNOgesic	transcript	100679	100758	.	+	.	Parent=CP023154_transcript460;associated_tss=NA;Name=transcript_00460;ID=CP023154_transcript460;compare_gene=not_related;detect_lib=fragment;compare_CDS=not_related;best_avg_coverage=24.125
CP023154	ANNOgesic	transcript	100773	100799	.	+	.	compare_CDS=not_related;best_avg_coverage=12.222222222222221;ID=CP023154_transcript461;detect_lib=fragment;Name=transcript_00461;compare_gene=not_related;associated_tss=NA
CP023154	ANNOgesic	transcript	100773	100799	.	+	.	Parent=CP023154_transcript461;associated_tss=NA;Name=transcript_00461;ID=CP023154_transcript461;compare_gene=not_related;detect_lib=fragment;compare_CDS=not_related;best_avg_coverage=12.222222222222221
CP023154	ANNOgesic	transcript	100808	102900	.	+	.	compare_CDS=cover,cover;best_avg_coverage=541.7955088389871;associated_gene=PFDSM3638_00485,PFDSM3638_00490;associated_CDS=PRJNA382684:PFDSM3638_00485,PRJNA382684:PFDSM3638_00490;ID=CP023154_transcript462;detect_lib=fragment;Name=transcript_00462;compare_gene=cover,cover;associated_tss=TSS:101975_f,TSS:102174_f
CP023154	ANNOgesic	transcript	100808	102900	.	+	.	Parent=CP023154_transcript462;associated_tss=TSS:101975_f,TSS:102174_f;associated_CDS=PRJNA382684:PFDSM3638_00485,PRJNA382684:PFDSM3638_00490;Name=transcript_00462;ID=CP023154_transcript462;compare_gene=cover,cover;associated_gene=PFDSM3638_00485,PFDSM3638_00490;detect_lib=fragment;compare_CDS=cover,cover;best_avg_coverage=541.7955088389871
CP023154	ANNOgesic	operon	100808	102900	.	+	.	ID=CP023154_Operon28;Parent=CP023154_transcript462;associated_gene=gene:100872-101936_f,gene:101999-102466_f;Name=Operon28
CP023154	ANNOgesic	TSS	100822	100822	.	-	.	Parent=CP023154_transcript446;method=TSSpredator;Name=TSS:100822_r;libs=test;ID=CP023154_tss90;utr_length=Primary_0,Antisense_NA;associated_gene=PFDSM3638_00480,PFDSM3638_00485;type=Primary,Antisense
CP023154	GenBank	CDS	100872	101936	.	+	1	protein_id=PRJNA382684:PFDSM3638_00485;Parent=PFDSM3638_00485.t01,CP023154_transcript462;Note=Derived by automated computational analysis using gene prediction method: Protein Homology.;product=polyhydroxyalkanoate depolymerase;Name=PFDSM3638_00485;transl_table=11;codon_start=1;translation=length.354;ID=PFDSM3638_00485.p01;inference=COORDINATES: similar to AA sequence:RefSeq:WP_011011224.1
CP023154	GenBank	gene	100872	101936	.	+	1	ID=PFDSM3638_00485;Parent=CP023154_transcript462;Name=PFDSM3638_00485
CP023154	GenBank	mRNA	100872	101936	.	+	1	ID=PFDSM3638_00485.t01;Parent=PFDSM3638_00485,CP023154_transcript462
CP023154	GenBank	exon	100872	101936	.	+	1	Parent=PFDSM3638_00485.t01,CP023154_transcript462
CP023154	ANNOgesic	transcript	100898	100927	.	-	.	compare_CDS=not_related;best_avg_coverage=20.066666666666666;ID=CP023154_transcript463;detect_lib=fragment;Name=transcript_00463;compare_gene=not_related;associated_tss=NA
CP023154	ANNOgesic	transcript	100898	100927	.	-	.	Parent=CP023154_transcript463;associated_tss=NA;Name=transcript_00463;ID=CP023154_transcript463;compare_gene=not_related;detect_lib=fragment;compare_CDS=not_related;best_avg_coverage=20.066666666666666
CP023154	ANNOgesic	transcript	101067	101104	.	-	.	compare_CDS=not_related;best_avg_coverage=14.81578947368421;ID=CP023154_transcript464;detect_lib=fragment;Name=transcript_00464;compare_gene=not_related;associated_tss=NA
CP023154	ANNOgesic	transcript	101067	101104	.	-	.	Parent=CP023154_transcript464;associated_tss=NA;Name=transcript_00464;ID=CP023154_transcript464;compare_gene=not_related;detect_lib=fragment;compare_CDS=not_related;best_avg_coverage=14.81578947368421
CP023154	ANNOgesic	transcript	101170	101201	.	-	.	compare_CDS=not_related;best_avg_coverage=16.3125;ID=CP023154_transcript465;detect_lib=fragment;Name=transcript_00465;compare_gene=not_related;associated_tss=NA
CP023154	ANNOgesic	transcript	101170	101201	.	-	.	Parent=CP023154_transcript465;associated_tss=NA;Name=transcript_00465;ID=CP023154_transcript465;compare_gene=not_related;detect_lib=fragment;compare_CDS=not_related;best_avg_coverage=16.3125
CP023154	ANNOgesic	transcript	101383	101420	.	-	.	compare_CDS=not_related;best_avg_coverage=14.31578947368421;ID=CP023154_transcript466;detect_lib=fragment;Name=transcript_00466;compare_gene=not_related;associated_tss=NA
CP023154	ANNOgesic	transcript	101383	101420	.	-	.	Parent=CP023154_transcript466;associated_tss=NA;Name=transcript_00466;ID=CP023154_transcript466;compare_gene=not_related;detect_lib=fragment;compare_CDS=not_related;best_avg_coverage=14.31578947368421
CP023154	ANNOgesic	transcript	101737	101857	.	-	.	compare_CDS=not_related;best_avg_coverage=30.884297520661157;ID=CP023154_transcript467;detect_lib=fragment;Name=transcript_00467;compare_gene=not_related;associated_tss=NA
CP023154	ANNOgesic	transcript	101737	101857	.	-	.	Parent=CP023154_transcript467;associated_tss=NA;Name=transcript_00467;ID=CP023154_transcript467;compare_gene=not_related;detect_lib=fragment;compare_CDS=not_related;best_avg_coverage=30.884297520661157
CP023154	ANNOgesic	terminator	101943	101955	.	-	.	Parent=CP023154_transcript468;method=TransTermHP;express=True;ID=CP023154_terminator39;coverage_decrease=True;associated_gene=PRJNA382684:PFDSM3638_00495;diff_coverage=FRAG_in_CP023154(high:17.0,low:3.0);Name=terminator_00039
CP023154	ANNOgesic	transcript	101958	101988	.	-	.	compare_CDS=not_related;best_avg_coverage=11.709677419354838;ID=CP023154_transcript468;detect_lib=fragment;Name=transcript_00468;compare_gene=not_related;associated_tss=NA
CP023154	ANNOgesic	transcript	101958	101988	.	-	.	Parent=CP023154_transcript468;associated_tss=NA;Name=transcript_00468;ID=CP023154_transcript468;compare_gene=not_related;detect_lib=fragment;compare_CDS=not_related;best_avg_coverage=11.709677419354838
CP023154	ANNOgesic	TSS	101975	101975	.	+	.	Parent=CP023154_transcript462;method=TSSpredator;Name=TSS:101975_f;libs=test;ID=CP023154_tss91;utr_length=Primary_24;associated_gene=PFDSM3638_00490;type=Primary
CP023154	ANNOgesic	transcript	101996	102166	.	-	.	compare_CDS=not_related;best_avg_coverage=31.57894736842105;ID=CP023154_transcript469;detect_lib=fragment;Name=transcript_00469;compare_gene=not_related;associated_tss=NA
CP023154	ANNOgesic	transcript	101996	102166	.	-	.	Parent=CP023154_transcript469;associated_tss=NA;Name=transcript_00469;ID=CP023154_transcript469;compare_gene=not_related;detect_lib=fragment;compare_CDS=not_related;best_avg_coverage=31.57894736842105
CP023154	GenBank	CDS	101999	102466	.	+	1	protein_id=PRJNA382684:PFDSM3638_00490;Parent=PFDSM3638_00490.t01,CP023154_transcript462;Note=Derived by automated computational analysis using gene prediction method: Protein Homology.;product=Lrp/AsnC family transcriptional regulator;Name=PFDSM3638_00490;transl_table=11;codon_start=1;translation=length.155;ID=PFDSM3638_00490.p01;inference=COORDINATES: similar to AA sequence:RefSeq:WP_013748185.1
CP023154	GenBank	gene	101999	102466	.	+	1	ID=PFDSM3638_00490;Parent=CP023154_transcript462;Name=PFDSM3638_00490
CP023154	GenBank	mRNA	101999	102466	.	+	1	ID=PFDSM3638_00490.t01;Parent=PFDSM3638_00490,CP023154_transcript462
CP023154	GenBank	exon	101999	102466	.	+	1	Parent=PFDSM3638_00490.t01,CP023154_transcript462
CP023154	ANNOgesic	TSS	102174	102174	.	+	.	Parent=CP023154_transcript462;method=TSSpredator;Name=TSS:102174_f;libs=test;ID=CP023154_tss92;utr_length=Internal_NA;associated_gene=PFDSM3638_00490;type=Internal
CP023154	ANNOgesic	3UTR	102213	102438	.	-	.	Parent=CP023154_transcript470;Name=3'UTR_00015;length=225;ID=CP023154_utr3_15;associated_term=NA;associated_cds=PRJNA382684:PFDSM3638_00495
CP023154	ANNOgesic	transcript	102213	109078	.	-	.	compare_CDS=cover,cover,cover,cover,cover,cover;best_avg_coverage=2317.3108068744536;associated_gene=PFDSM3638_00495,PFDSM3638_00500,PFDSM3638_00505,PFDSM3638_00510,PFDSM3638_00515,PFDSM3638_00520;associated_CDS=PRJNA382684:PFDSM3638_00495,PRJNA382684:PFDSM3638_00500,PRJNA382684:PFDSM3638_00505,PRJNA382684:PFDSM3638_00510,PRJNA382684:PFDSM3638_00515,PRJNA382684:PFDSM3638_00520;ID=CP023154_transcr…
CP023154	ANNOgesic	transcript	102213	109078	.	-	.	Parent=CP023154_transcript470;associated_tss=TSS:103011_r,TSS:103681_r,TSS:104292_r,TSS:107041_r,TSS:108943_r;associated_CDS=PRJNA382684:PFDSM3638_00495,PRJNA382684:PFDSM3638_00500,PRJNA382684:PFDSM3638_00505,PRJNA382684:PFDSM3638_00510,PRJNA382684:PFDSM3638_00515,PRJNA382684:PFDSM3638_00520;Name=transcript_00470;ID=CP023154_transcript470;compare_gene=cover,cover,cover,cover,cover,cover;associate…
CP023154	ANNOgesic	operon	102213	109078	.	-	.	ID=CP023154_Operon29;Parent=CP023154_transcript470;associated_gene=gene:102438-103010_r,gene:103073-104263_r,gene:104347-105441_r,gene:105453-106322_r,gene:106319-107266_r,gene:107267-108892_r;Name=Operon29
CP023154	GenBank	CDS	102438	103010	.	-	1	protein_id=PRJNA382684:PFDSM3638_00495;Parent=PFDSM3638_00495.t01,CP023154_transcript470;Note=Derived by automated computational analysis using gene prediction method: Protein Homology.;product=GTP-binding protein;Name=PFDSM3638_00495;transl_table=11;codon_start=1;translation=length.190;ID=PFDSM3638_00495.p01;inference=COORDINATES: similar to AA sequence:RefSeq:WP_011011226.1
CP023154	GenBank	gene	102438	103010	.	-	1	ID=PFDSM3638_00495;Parent=CP023154_transcript470;Name=PFDSM3638_00495
CP023154	GenBank	mRNA	102438	103010	.	-	1	ID=PFDSM3638_00495.t01;Parent=PFDSM3638_00495,CP023154_transcript470
CP023154	GenBank	exon	102438	103010	.	-	1	Parent=PFDSM3638_00495.t01,CP023154_transcript470
CP023154	ANNOgesic	terminator	102791	102804	.	+	.	Parent=CP023154_transcript462;method=TransTermHP;express=True;ID=CP023154_terminator40;coverage_decrease=True;associated_gene=PRJNA382684:PFDSM3638_00490;diff_coverage=plus_TEX_in_CP023154(high:344.0,low:124.0);Name=terminator_00040
CP023154	ANNOgesic	transcript	102907	103012	.	+	.	compare_CDS=not_related;best_avg_coverage=21.141509433962263;ID=CP023154_transcript471;detect_lib=fragment;Name=transcript_00471;compare_gene=not_related;associated_tss=NA
CP023154	ANNOgesic	transcript	102907	103012	.	+	.	Parent=CP023154_transcript471;associated_tss=NA;Name=transcript_00471;ID=CP023154_transcript471;compare_gene=not_related;detect_lib=fragment;compare_CDS=not_related;best_avg_coverage=21.141509433962263
CP023154	ANNOgesic	TSS	103011	103011	.	-	.	Parent=CP023154_transcript470;method=TSSpredator;Name=TSS:103011_r;libs=test;ID=CP023154_tss93;utr_length=Primary_1;associated_gene=PFDSM3638_00495;type=Primary
CP023154	ANNOgesic	transcript	103042	103172	.	+	.	compare_CDS=not_related;best_avg_coverage=38.786259541984734;ID=CP023154_transcript472;detect_lib=fragment;Name=transcript_00472;compare_gene=not_related;associated_tss=NA
CP023154	ANNOgesic	transcript	103042	103172	.	+	.	Parent=CP023154_transcript472;associated_tss=NA;Name=transcript_00472;ID=CP023154_transcript472;compare_gene=not_related;detect_lib=fragment;compare_CDS=not_related;best_avg_coverage=38.786259541984734
CP023154	GenBank	CDS	103073	104263	.	-	1	protein_id=PRJNA382684:PFDSM3638_00500;Parent=PFDSM3638_00500.t01,CP023154_transcript470;Note=required for the ATP-dependent degradation of proteins by the 20S proteasome%3B Derived by automated computational analysis using gene prediction method: Protein Homology.;product=proteasome-activating nucleotidase;Name=PFDSM3638_00500;transl_table=11;codon_start=1;translation=length.396;ID=PFDSM3638_005…
CP023154	GenBank	gene	103073	104263	.	-	1	ID=PFDSM3638_00500;Parent=CP023154_transcript470;Name=PFDSM3638_00500
CP023154	GenBank	mRNA	103073	104263	.	-	1	ID=PFDSM3638_00500.t01;Parent=PFDSM3638_00500,CP023154_transcript470
CP023154	GenBank	exon	103073	104263	.	-	1	Parent=PFDSM3638_00500.t01,CP023154_transcript470
CP023154	ANNOgesic	transcript	103202	103317	.	+	.	compare_CDS=not_related;best_avg_coverage=96.89655172413794;ID=CP023154_transcript473;detect_lib=fragment;Name=transcript_00473;compare_gene=not_related;associated_tss=NA
CP023154	ANNOgesic	transcript	103202	103317	.	+	.	Parent=CP023154_transcript473;associated_tss=NA;Name=transcript_00473;ID=CP023154_transcript473;compare_gene=not_related;detect_lib=fragment;compare_CDS=not_related;best_avg_coverage=96.89655172413794
CP023154	ANNOgesic	transcript	103344	103479	.	+	.	compare_CDS=not_related;best_avg_coverage=73.84558823529412;ID=CP023154_transcript474;detect_lib=fragment;Name=transcript_00474;compare_gene=not_related;associated_tss=NA
CP023154	ANNOgesic	transcript	103344	103479	.	+	.	Parent=CP023154_transcript474;associated_tss=NA;Name=transcript_00474;ID=CP023154_transcript474;compare_gene=not_related;detect_lib=fragment;compare_CDS=not_related;best_avg_coverage=73.84558823529412
CP023154	ANNOgesic	transcript	103508	103777	.	+	.	compare_CDS=not_related;best_avg_coverage=57.06666666666667;ID=CP023154_transcript475;detect_lib=fragment;Name=transcript_00475;compare_gene=not_related;associated_tss=NA
CP023154	ANNOgesic	transcript	103508	103777	.	+	.	Parent=CP023154_transcript475;associated_tss=NA;Name=transcript_00475;ID=CP023154_transcript475;compare_gene=not_related;detect_lib=fragment;compare_CDS=not_related;best_avg_coverage=57.06666666666667
CP023154	ANNOgesic	TSS	103681	103681	.	-	.	Parent=CP023154_transcript470;method=TSSpredator;Name=TSS:103681_r;libs=test;ID=CP023154_tss94;utr_length=Internal_NA;associated_gene=PFDSM3638_00500;type=Internal
CP023154	ANNOgesic	transcript	103862	103992	.	+	.	compare_CDS=not_related;best_avg_coverage=334.8167938931298;ID=CP023154_transcript476;detect_lib=fragment;Name=transcript_00476;compare_gene=not_related;associated_tss=NA
CP023154	ANNOgesic	transcript	103862	103992	.	+	.	Parent=CP023154_transcript476;associated_tss=NA;Name=transcript_00476;ID=CP023154_transcript476;compare_gene=not_related;detect_lib=fragment;compare_CDS=not_related;best_avg_coverage=334.8167938931298
CP023154	ANNOgesic	transcript	104008	104124	.	+	.	compare_CDS=not_related;best_avg_coverage=25.675213675213676;ID=CP023154_transcript477;detect_lib=fragment;Name=transcript_00477;compare_gene=not_related;associated_tss=NA
CP023154	ANNOgesic	transcript	104008	104124	.	+	.	Parent=CP023154_transcript477;associated_tss=NA;Name=transcript_00477;ID=CP023154_transcript477;compare_gene=not_related;detect_lib=fragment;compare_CDS=not_related;best_avg_coverage=25.675213675213676
CP023154	ANNOgesic	transcript	104133	104225	.	+	.	compare_CDS=not_related;best_avg_coverage=38.075268817204304;ID=CP023154_transcript478;detect_lib=fragment;Name=transcript_00478;compare_gene=not_related;associated_tss=NA
CP023154	ANNOgesic	transcript	104133	104225	.	+	.	Parent=CP023154_transcript478;associated_tss=NA;Name=transcript_00478;ID=CP023154_transcript478;compare_gene=not_related;detect_lib=fragment;compare_CDS=not_related;best_avg_coverage=38.075268817204304
CP023154	ANNOgesic	TSS	104292	104292	.	-	.	Parent=CP023154_transcript470;method=TSSpredator;Name=TSS:104292_r;libs=test;ID=CP023154_tss95;utr_length=Primary_29;associated_gene=PFDSM3638_00500;type=Primary
CP023154	ANNOgesic	transcript	104304	104360	.	+	.	compare_CDS=not_related;best_avg_coverage=36.0;ID=CP023154_transcript479;detect_lib=fragment;Name=transcript_00479;compare_gene=not_related;associated_tss=NA
CP023154	ANNOgesic	transcript	104304	104360	.	+	.	Parent=CP023154_transcript479;associated_tss=NA;Name=transcript_00479;ID=CP023154_transcript479;compare_gene=not_related;detect_lib=fragment;compare_CDS=not_related;best_avg_coverage=36.0
CP023154	GenBank	CDS	104347	105441	.	-	1	protein_id=PRJNA382684:PFDSM3638_00505;Parent=PFDSM3638_00505.t01,CP023154_transcript470;Note=Derived by automated computational analysis using gene prediction method: Protein Homology.;product=ABC transporter ATP-binding protein;Name=PFDSM3638_00505;transl_table=11;codon_start=1;translation=length.364;ID=PFDSM3638_00505.p01;inference=COORDINATES: similar to AA sequence:RefSeq:WP_011011228.1
CP023154	GenBank	gene	104347	105441	.	-	1	ID=PFDSM3638_00505;Parent=CP023154_transcript470;Name=PFDSM3638_00505
CP023154	GenBank	mRNA	104347	105441	.	-	1	ID=PFDSM3638_00505.t01;Parent=PFDSM3638_00505,CP023154_transcript470
CP023154	GenBank	exon	104347	105441	.	-	1	Parent=PFDSM3638_00505.t01,CP023154_transcript470
CP023154	ANNOgesic	transcript	104465	104485	.	+	.	compare_CDS=not_related;best_avg_coverage=19.285714285714285;ID=CP023154_transcript480;detect_lib=fragment;Name=transcript_00480;compare_gene=not_related;associated_tss=NA
CP023154	ANNOgesic	transcript	104465	104485	.	+	.	Parent=CP023154_transcript480;associated_tss=NA;Name=transcript_00480;ID=CP023154_transcript480;compare_gene=not_related;detect_lib=fragment;compare_CDS=not_related;best_avg_coverage=19.285714285714285
CP023154	ANNOgesic	transcript	104498	104544	.	+	.	compare_CDS=not_related;best_avg_coverage=18.72340425531915;ID=CP023154_transcript481;detect_lib=fragment;Name=transcript_00481;compare_gene=not_related;associated_tss=NA
CP023154	ANNOgesic	transcript	104498	104544	.	+	.	Parent=CP023154_transcript481;associated_tss=NA;Name=transcript_00481;ID=CP023154_transcript481;compare_gene=not_related;detect_lib=fragment;compare_CDS=not_related;best_avg_coverage=18.72340425531915
CP023154	ANNOgesic	transcript	104727	104807	.	+	.	compare_CDS=not_related;best_avg_coverage=22.617283950617285;ID=CP023154_transcript482;detect_lib=fragment;Name=transcript_00482;compare_gene=not_related;associated_tss=NA
CP023154	ANNOgesic	transcript	104727	104807	.	+	.	Parent=CP023154_transcript482;associated_tss=NA;Name=transcript_00482;ID=CP023154_transcript482;compare_gene=not_related;detect_lib=fragment;compare_CDS=not_related;best_avg_coverage=22.617283950617285
CP023154	ANNOgesic	transcript	104873	104958	.	+	.	compare_CDS=not_related;best_avg_coverage=20.441860465116278;ID=CP023154_transcript483;detect_lib=fragment;Name=transcript_00483;compare_gene=not_related;associated_tss=NA
CP023154	ANNOgesic	transcript	104873	104958	.	+	.	Parent=CP023154_transcript483;associated_tss=NA;Name=transcript_00483;ID=CP023154_transcript483;compare_gene=not_related;detect_lib=fragment;compare_CDS=not_related;best_avg_coverage=20.441860465116278
CP023154	ANNOgesic	transcript	104971	105106	.	+	.	compare_CDS=not_related;best_avg_coverage=30.330882352941178;ID=CP023154_transcript484;detect_lib=fragment;Name=transcript_00484;compare_gene=not_related;associated_tss=NA
CP023154	ANNOgesic	transcript	104971	105106	.	+	.	Parent=CP023154_transcript484;associated_tss=NA;Name=transcript_00484;ID=CP023154_transcript484;compare_gene=not_related;detect_lib=fragment;compare_CDS=not_related;best_avg_coverage=30.330882352941178
CP023154	ANNOgesic	transcript	105173	105308	.	+	.	compare_CDS=not_related;best_avg_coverage=30.21323529411765;ID=CP023154_transcript485;detect_lib=fragment;Name=transcript_00485;compare_gene=not_related;associated_tss=NA
CP023154	ANNOgesic	transcript	105173	105308	.	+	.	Parent=CP023154_transcript485;associated_tss=NA;Name=transcript_00485;ID=CP023154_transcript485;compare_gene=not_related;detect_lib=fragment;compare_CDS=not_related;best_avg_coverage=30.21323529411765
CP023154	GenBank	CDS	105453	106322	.	-	1	protein_id=PRJNA382684:PFDSM3638_00510;Parent=PFDSM3638_00510.t01,CP023154_transcript470;Note=Derived by automated computational analysis using gene prediction method: Protein Homology.;product=carbohydrate ABC transporter permease;Name=PFDSM3638_00510;transl_table=11;codon_start=1;translation=length.289;ID=PFDSM3638_00510.p01;inference=COORDINATES: similar to AA sequence:RefSeq:WP_010884311.1
CP023154	GenBank	gene	105453	106322	.	-	1	ID=PFDSM3638_00510;Parent=CP023154_transcript470;Name=PFDSM3638_00510
CP023154	GenBank	mRNA	105453	106322	.	-	1	ID=PFDSM3638_00510.t01;Parent=PFDSM3638_00510,CP023154_transcript470
CP023154	GenBank	exon	105453	106322	.	-	1	Parent=PFDSM3638_00510.t01,CP023154_transcript470
CP023154	ANNOgesic	transcript	105487	105938	.	+	.	compare_CDS=not_related;best_avg_coverage=31.577433628318584;ID=CP023154_transcript486;detect_lib=fragment;Name=transcript_00486;compare_gene=not_related;associated_tss=NA
CP023154	ANNOgesic	transcript	105487	105938	.	+	.	Parent=CP023154_transcript486;associated_tss=NA;Name=transcript_00486;ID=CP023154_transcript486;compare_gene=not_related;detect_lib=fragment;compare_CDS=not_related;best_avg_coverage=31.577433628318584
CP023154	ANNOgesic	transcript	106037	106124	.	+	.	compare_CDS=not_related;best_avg_coverage=37.30681818181818;ID=CP023154_transcript487;detect_lib=fragment;Name=transcript_00487;compare_gene=not_related;associated_tss=NA
CP023154	ANNOgesic	transcript	106037	106124	.	+	.	Parent=CP023154_transcript487;associated_tss=NA;Name=transcript_00487;ID=CP023154_transcript487;compare_gene=not_related;detect_lib=fragment;compare_CDS=not_related;best_avg_coverage=37.30681818181818
CP023154	ANNOgesic	transcript	106158	106374	.	+	.	compare_CDS=not_related;best_avg_coverage=42.16129032258065;ID=CP023154_transcript488;detect_lib=fragment;Name=transcript_00488;compare_gene=not_related;associated_tss=NA
CP023154	ANNOgesic	transcript	106158	106374	.	+	.	Parent=CP023154_transcript488;associated_tss=NA;Name=transcript_00488;ID=CP023154_transcript488;compare_gene=not_related;detect_lib=fragment;compare_CDS=not_related;best_avg_coverage=42.16129032258065
CP023154	GenBank	CDS	106319	107266	.	-	1	protein_id=PRJNA382684:PFDSM3638_00515;Parent=PFDSM3638_00515.t01,CP023154_transcript470;Note=Derived by automated computational analysis using gene prediction method: Protein Homology.;product=sugar ABC transporter permease;Name=PFDSM3638_00515;transl_table=11;codon_start=1;translation=length.315;ID=PFDSM3638_00515.p01;inference=COORDINATES: similar to AA sequence:RefSeq:WP_011011230.1
CP023154	GenBank	gene	106319	107266	.	-	1	ID=PFDSM3638_00515;Parent=CP023154_transcript470;Name=PFDSM3638_00515
CP023154	GenBank	mRNA	106319	107266	.	-	1	ID=PFDSM3638_00515.t01;Parent=PFDSM3638_00515,CP023154_transcript470
CP023154	GenBank	exon	106319	107266	.	-	1	Parent=PFDSM3638_00515.t01,CP023154_transcript470
CP023154	ANNOgesic	transcript	106422	106665	.	+	.	compare_CDS=not_related;best_avg_coverage=65.1188524590164;ID=CP023154_transcript489;detect_lib=fragment;Name=transcript_00489;compare_gene=not_related;associated_tss=NA
CP023154	ANNOgesic	transcript	106422	106665	.	+	.	Parent=CP023154_transcript489;associated_tss=NA;Name=transcript_00489;ID=CP023154_transcript489;compare_gene=not_related;detect_lib=fragment;compare_CDS=not_related;best_avg_coverage=65.1188524590164
CP023154	ANNOgesic	transcript	106766	106908	.	+	.	compare_CDS=not_related;best_avg_coverage=30.797202797202797;ID=CP023154_transcript490;detect_lib=fragment;Name=transcript_00490;compare_gene=not_related;associated_tss=NA
CP023154	ANNOgesic	transcript	106766	106908	.	+	.	Parent=CP023154_transcript490;associated_tss=NA;Name=transcript_00490;ID=CP023154_transcript490;compare_gene=not_related;detect_lib=fragment;compare_CDS=not_related;best_avg_coverage=30.797202797202797
CP023154	ANNOgesic	transcript	106914	107602	.	+	.	compare_CDS=not_related;best_avg_coverage=80.66473149492018;ID=CP023154_transcript491;detect_lib=fragment;Name=transcript_00491;compare_gene=not_related;associated_tss=NA
CP023154	ANNOgesic	transcript	106914	107602	.	+	.	Parent=CP023154_transcript491;associated_tss=NA;Name=transcript_00491;ID=CP023154_transcript491;compare_gene=not_related;detect_lib=fragment;compare_CDS=not_related;best_avg_coverage=80.66473149492018
CP023154	ANNOgesic	TSS	107041	107041	.	-	.	Parent=CP023154_transcript470;method=TSSpredator;Name=TSS:107041_r;libs=test;ID=CP023154_tss96;utr_length=Internal_NA;associated_gene=PFDSM3638_00515;type=Internal
CP023154	GenBank	CDS	107267	108892	.	-	1	protein_id=PRJNA382684:PFDSM3638_00520;Parent=PFDSM3638_00520.t01,CP023154_transcript470;Note=Derived by automated computational analysis using gene prediction method: Protein Homology.;product=ABC transporter substrate-binding protein;Name=PFDSM3638_00520;transl_table=11;codon_start=1;translation=length.541;ID=PFDSM3638_00520.p01;inference=COORDINATES: similar to AA sequence:RefSeq:WP_011011231.1
CP023154	GenBank	gene	107267	108892	.	-	1	ID=PFDSM3638_00520;Parent=CP023154_transcript470;Name=PFDSM3638_00520
CP023154	GenBank	mRNA	107267	108892	.	-	1	ID=PFDSM3638_00520.t01;Parent=PFDSM3638_00520,CP023154_transcript470
CP023154	GenBank	exon	107267	108892	.	-	1	Parent=PFDSM3638_00520.t01,CP023154_transcript470
CP023154	ANNOgesic	transcript	107608	107635	.	+	.	compare_CDS=not_related;best_avg_coverage=11.464285714285714;ID=CP023154_transcript492;detect_lib=fragment;Name=transcript_00492;compare_gene=not_related;associated_tss=NA
CP023154	ANNOgesic	transcript	107608	107635	.	+	.	Parent=CP023154_transcript492;associated_tss=NA;Name=transcript_00492;ID=CP023154_transcript492;compare_gene=not_related;detect_lib=fragment;compare_CDS=not_related;best_avg_coverage=11.464285714285714
CP023154	ANNOgesic	transcript	107649	107731	.	+	.	compare_CDS=not_related;best_avg_coverage=20.132530120481928;ID=CP023154_transcript493;detect_lib=fragment;Name=transcript_00493;compare_gene=not_related;associated_tss=NA
CP023154	ANNOgesic	transcript	107649	107731	.	+	.	Parent=CP023154_transcript493;associated_tss=NA;Name=transcript_00493;ID=CP023154_transcript493;compare_gene=not_related;detect_lib=fragment;compare_CDS=not_related;best_avg_coverage=20.132530120481928
CP023154	ANNOgesic	transcript	107796	107958	.	+	.	compare_CDS=not_related;best_avg_coverage=37.441717791411044;ID=CP023154_transcript494;detect_lib=fragment;Name=transcript_00494;compare_gene=not_related;associated_tss=NA
CP023154	ANNOgesic	transcript	107796	107958	.	+	.	Parent=CP023154_transcript494;associated_tss=NA;Name=transcript_00494;ID=CP023154_transcript494;compare_gene=not_related;detect_lib=fragment;compare_CDS=not_related;best_avg_coverage=37.441717791411044
CP023154	ANNOgesic	transcript	108020	108105	.	+	.	compare_CDS=not_related;best_avg_coverage=104.32558139534883;ID=CP023154_transcript495;detect_lib=fragment;Name=transcript_00495;compare_gene=not_related;associated_tss=NA
CP023154	ANNOgesic	transcript	108020	108105	.	+	.	Parent=CP023154_transcript495;associated_tss=NA;Name=transcript_00495;ID=CP023154_transcript495;compare_gene=not_related;detect_lib=fragment;compare_CDS=not_related;best_avg_coverage=104.32558139534883
CP023154	ANNOgesic	transcript	108142	108312	.	+	.	compare_CDS=not_related;best_avg_coverage=61.60818713450293;ID=CP023154_transcript496;detect_lib=fragment;Name=transcript_00496;compare_gene=not_related;associated_tss=NA
CP023154	ANNOgesic	transcript	108142	108312	.	+	.	Parent=CP023154_transcript496;associated_tss=NA;Name=transcript_00496;ID=CP023154_transcript496;compare_gene=not_related;detect_lib=fragment;compare_CDS=not_related;best_avg_coverage=61.60818713450293
CP023154	ANNOgesic	transcript	108329	108752	.	+	.	compare_CDS=not_related;best_avg_coverage=54.783018867924525;ID=CP023154_transcript497;detect_lib=fragment;Name=transcript_00497;compare_gene=not_related;associated_tss=NA
CP023154	ANNOgesic	transcript	108329	108752	.	+	.	Parent=CP023154_transcript497;associated_tss=NA;Name=transcript_00497;ID=CP023154_transcript497;compare_gene=not_related;detect_lib=fragment;compare_CDS=not_related;best_avg_coverage=54.783018867924525
CP023154	ANNOgesic	transcript	108770	108888	.	+	.	compare_CDS=not_related;best_avg_coverage=21.092436974789916;ID=CP023154_transcript498;detect_lib=fragment;Name=transcript_00498;compare_gene=not_related;associated_tss=NA
CP023154	ANNOgesic	transcript	108770	108888	.	+	.	Parent=CP023154_transcript498;associated_tss=NA;Name=transcript_00498;ID=CP023154_transcript498;compare_gene=not_related;detect_lib=fragment;compare_CDS=not_related;best_avg_coverage=21.092436974789916
CP023154	ANNOgesic	transcript	108901	108945	.	+	.	compare_CDS=not_related;best_avg_coverage=15.777777777777779;ID=CP023154_transcript499;detect_lib=fragment;Name=transcript_00499;compare_gene=not_related;associated_tss=NA
CP023154	ANNOgesic	transcript	108901	108945	.	+	.	Parent=CP023154_transcript499;associated_tss=NA;Name=transcript_00499;ID=CP023154_transcript499;compare_gene=not_related;detect_lib=fragment;compare_CDS=not_related;best_avg_coverage=15.777777777777779
CP023154	ANNOgesic	TSS	108943	108943	.	-	.	Parent=CP023154_transcript470;method=TSSpredator;Name=TSS:108943_r;libs=test;ID=CP023154_tss97;utr_length=Primary_51;associated_gene=PFDSM3638_00520;type=Primary
CP023154	ANNOgesic	transcript	108979	111136	.	+	.	compare_CDS=cover;best_avg_coverage=310.24328081556996;associated_gene=PFDSM3638_00525;associated_CDS=PRJNA382684:PFDSM3638_00525;ID=CP023154_transcript500;detect_lib=fragment;Name=transcript_00500;compare_gene=cover;associated_tss=TSS:109256_f,TSS:109922_f
CP023154	ANNOgesic	transcript	108979	111136	.	+	.	Parent=CP023154_transcript500;associated_tss=TSS:109256_f,TSS:109922_f;associated_CDS=PRJNA382684:PFDSM3638_00525;Name=transcript_00500;ID=CP023154_transcript500;compare_gene=cover;associated_gene=PFDSM3638_00525;detect_lib=fragment;compare_CDS=cover;best_avg_coverage=310.24328081556996
CP023154	ANNOgesic	operon	108979	111136	.	+	.	ID=CP023154_Operon30;Parent=CP023154_transcript500;associated_gene=gene:109388-110422_f;Name=Operon30
CP023154	ANNOgesic	transcript	109168	109228	.	-	.	compare_CDS=not_related;best_avg_coverage=14.819672131147541;ID=CP023154_transcript501;detect_lib=fragment;Name=transcript_00501;compare_gene=not_related;associated_tss=NA
CP023154	ANNOgesic	transcript	109168	109228	.	-	.	Parent=CP023154_transcript501;associated_tss=NA;Name=transcript_00501;ID=CP023154_transcript501;compare_gene=not_related;detect_lib=fragment;compare_CDS=not_related;best_avg_coverage=14.819672131147541
CP023154	ANNOgesic	TSS	109256	109256	.	+	.	Parent=CP023154_transcript500;method=TSSpredator;Name=TSS:109256_f;libs=test;ID=CP023154_tss98;utr_length=Primary_132;associated_gene=PFDSM3638_00525;type=Primary
CP023154	GenBank	CDS	109388	110422	.	+	1	protein_id=PRJNA382684:PFDSM3638_00525;Parent=PFDSM3638_00525.t01,CP023154_transcript500;Note=Derived by automated computational analysis using gene prediction method: Protein Homology.;product=transposase;Name=PFDSM3638_00525;transl_table=11;codon_start=1;translation=length.344;ID=PFDSM3638_00525.p01;inference=COORDINATES: similar to AA sequence:RefSeq:WP_011011232.1
CP023154	GenBank	gene	109388	110422	.	+	1	ID=PFDSM3638_00525;Parent=CP023154_transcript500;Name=PFDSM3638_00525
CP023154	GenBank	mRNA	109388	110422	.	+	1	ID=PFDSM3638_00525.t01;Parent=PFDSM3638_00525,CP023154_transcript500
CP023154	GenBank	exon	109388	110422	.	+	1	Parent=PFDSM3638_00525.t01,CP023154_transcript500
CP023154	ANNOgesic	transcript	109413	109441	.	-	.	compare_CDS=not_related;best_avg_coverage=12.689655172413794;ID=CP023154_transcript502;detect_lib=fragment;Name=transcript_00502;compare_gene=not_related;associated_tss=NA
CP023154	ANNOgesic	transcript	109413	109441	.	-	.	Parent=CP023154_transcript502;associated_tss=NA;Name=transcript_00502;ID=CP023154_transcript502;compare_gene=not_related;detect_lib=fragment;compare_CDS=not_related;best_avg_coverage=12.689655172413794
CP023154	ANNOgesic	transcript	109579	109628	.	-	.	compare_CDS=not_related;best_avg_coverage=14.36;ID=CP023154_transcript503;detect_lib=fragment;Name=transcript_00503;compare_gene=not_related;associated_tss=NA
CP023154	ANNOgesic	transcript	109579	109628	.	-	.	Parent=CP023154_transcript503;associated_tss=NA;Name=transcript_00503;ID=CP023154_transcript503;compare_gene=not_related;detect_lib=fragment;compare_CDS=not_related;best_avg_coverage=14.36
CP023154	ANNOgesic	transcript	109658	109727	.	-	.	compare_CDS=not_related;best_avg_coverage=24.885714285714286;ID=CP023154_transcript504;detect_lib=fragment;Name=transcript_00504;compare_gene=not_related;associated_tss=NA
CP023154	ANNOgesic	transcript	109658	109727	.	-	.	Parent=CP023154_transcript504;associated_tss=NA;Name=transcript_00504;ID=CP023154_transcript504;compare_gene=not_related;detect_lib=fragment;compare_CDS=not_related;best_avg_coverage=24.885714285714286
CP023154	ANNOgesic	transcript	109743	109789	.	-	.	compare_CDS=not_related;best_avg_coverage=13.702127659574469;ID=CP023154_transcript505;detect_lib=fragment;Name=transcript_00505;compare_gene=not_related;associated_tss=NA
CP023154	ANNOgesic	transcript	109743	109789	.	-	.	Parent=CP023154_transcript505;associated_tss=NA;Name=transcript_00505;ID=CP023154_transcript505;compare_gene=not_related;detect_lib=fragment;compare_CDS=not_related;best_avg_coverage=13.702127659574469
CP023154	ANNOgesic	transcript	109807	113372	.	-	.	compare_CDS=cover,cover,cover;best_avg_coverage=4184.397924845765;associated_gene=PFDSM3638_00530,PFDSM3638_00535,PFDSM3638_00540;associated_CDS=PRJNA382684:PFDSM3638_00530,PRJNA382684:PFDSM3638_00535,PRJNA382684:PFDSM3638_00540;ID=CP023154_transcript506;detect_lib=fragment;Name=transcript_00506;compare_gene=cover,cover,cover;associated_tss=TSS:111725_r,TSS:111964_r,TSS:113346_r
CP023154	ANNOgesic	transcript	109807	113372	.	-	.	Parent=CP023154_transcript506;associated_tss=TSS:111725_r,TSS:111964_r,TSS:113346_r;associated_CDS=PRJNA382684:PFDSM3638_00530,PRJNA382684:PFDSM3638_00535,PRJNA382684:PFDSM3638_00540;Name=transcript_00506;ID=CP023154_transcript506;compare_gene=cover,cover,cover;associated_gene=PFDSM3638_00530,PFDSM3638_00535,PFDSM3638_00540;detect_lib=fragment;compare_CDS=cover,cover,cover;best_avg_coverage=4184.…
CP023154	ANNOgesic	operon	109807	113372	.	-	.	ID=CP023154_Operon31;Parent=CP023154_transcript506;associated_gene=gene:110433-111674_r,gene:111985-112950_r,gene:112947-113345_r;Name=Operon31
CP023154	ANNOgesic	TSS	109922	109922	.	+	.	Parent=CP023154_transcript500;method=TSSpredator;Name=TSS:109922_f;libs=test;ID=CP023154_tss99;utr_length=Internal_NA;associated_gene=PFDSM3638_00525;type=Internal
CP023154	ANNOgesic	terminator	110211	110223	.	-	.	Parent=CP023154_transcript506;method=TransTermHP;express=True;ID=CP023154_terminator41;coverage_decrease=True;associated_gene=PRJNA382684:PFDSM3638_00530;diff_coverage=FRAG_in_CP023154(high:704.0,low:302.0);Name=terminator_00041
CP023154	GenBank	CDS	110433	111674	.	-	1	protein_id=PRJNA382684:PFDSM3638_00530;Parent=PFDSM3638_00530.t01,CP023154_transcript506;Note=Derived by automated computational analysis using gene prediction method: Protein Homology.;product=PLP-dependent aminotransferase family protein;Name=PFDSM3638_00530;transl_table=11;codon_start=1;translation=length.413;ID=PFDSM3638_00530.p01;inference=COORDINATES: similar to AA sequence:RefSeq:WP_014733…
CP023154	GenBank	gene	110433	111674	.	-	1	ID=PFDSM3638_00530;Parent=CP023154_transcript506;Name=PFDSM3638_00530
CP023154	GenBank	mRNA	110433	111674	.	-	1	ID=PFDSM3638_00530.t01;Parent=PFDSM3638_00530,CP023154_transcript506
CP023154	GenBank	exon	110433	111674	.	-	1	Parent=PFDSM3638_00530.t01,CP023154_transcript506
CP023154	ANNOgesic	terminator	110917	110933	.	+	.	Parent=CP023154_transcript500;method=TransTermHP;express=True;ID=CP023154_terminator42;coverage_decrease=True;associated_gene=PRJNA382684:PFDSM3638_00525;diff_coverage=plus_TEX_in_CP023154(high:375.0,low:81.0);Name=terminator_00042
CP023154	ANNOgesic	transcript	111149	111178	.	+	.	compare_CDS=not_related;best_avg_coverage=13.033333333333333;ID=CP023154_transcript507;detect_lib=fragment;Name=transcript_00507;compare_gene=not_related;associated_tss=NA
CP023154	ANNOgesic	transcript	111149	111178	.	+	.	Parent=CP023154_transcript507;associated_tss=NA;Name=transcript_00507;ID=CP023154_transcript507;compare_gene=not_related;detect_lib=fragment;compare_CDS=not_related;best_avg_coverage=13.033333333333333
CP023154	ANNOgesic	transcript	111186	111332	.	+	.	compare_CDS=not_related;best_avg_coverage=53.01360544217687;ID=CP023154_transcript508;detect_lib=fragment;Name=transcript_00508;compare_gene=not_related;associated_tss=NA
CP023154	ANNOgesic	transcript	111186	111332	.	+	.	Parent=CP023154_transcript508;associated_tss=NA;Name=transcript_00508;ID=CP023154_transcript508;compare_gene=not_related;detect_lib=fragment;compare_CDS=not_related;best_avg_coverage=53.01360544217687
CP023154	ANNOgesic	transcript	111357	111812	.	+	.	compare_CDS=not_related;best_avg_coverage=23.19517543859649;ID=CP023154_transcript509;detect_lib=fragment;Name=transcript_00509;compare_gene=not_related;associated_tss=NA
CP023154	ANNOgesic	transcript	111357	111812	.	+	.	Parent=CP023154_transcript509;associated_tss=NA;Name=transcript_00509;ID=CP023154_transcript509;compare_gene=not_related;detect_lib=fragment;compare_CDS=not_related;best_avg_coverage=23.19517543859649
CP023154	ANNOgesic	TSS	111725	111725	.	-	.	Parent=CP023154_transcript506;method=TSSpredator;Name=TSS:111725_r;libs=test;ID=CP023154_tss100;utr_length=Secondary_51;associated_gene=PFDSM3638_00530;type=Secondary
CP023154	ANNOgesic	ncRNA	111866	111964	.	-	.	sRNA_hit=NA;overlap_percent=NA;with_TSS=TSS:111964_-;Name=sRNA_00329;promoter=NA;start_cleavage=NA;ID=CP023154_srna329;with_term=terminator:111890-111907_-;nr_hit=NA;Parent=CP023154_transcript506;end_cleavage=NA;sRNA_type=interCDS;overlap_cds=NA;2d_energy=-0.2707
CP023154	ANNOgesic	transcript	111886	112079	.	+	.	compare_CDS=not_related;best_avg_coverage=90.22164948453609;ID=CP023154_transcript510;detect_lib=fragment;Name=transcript_00510;compare_gene=not_related;associated_tss=NA
CP023154	ANNOgesic	transcript	111886	112079	.	+	.	Parent=CP023154_transcript510;associated_tss=NA;Name=transcript_00510;ID=CP023154_transcript510;compare_gene=not_related;detect_lib=fragment;compare_CDS=not_related;best_avg_coverage=90.22164948453609
CP023154	ANNOgesic	terminator	111890	111907	.	-	.	Parent=CP023154_transcript506;method=TransTermHP;express=True;ID=CP023154_terminator43;coverage_decrease=True;associated_gene=PRJNA382684:PFDSM3638_00535;diff_coverage=plus_TEX_in_CP023154(high:996015.0,low:326572.0);Name=terminator_00043
CP023154	ANNOgesic	TSS	111964	111964	.	-	.	Parent=CP023154_transcript506;method=TSSpredator;Name=TSS:111964_r;libs=test;ID=CP023154_tss101;utr_length=Primary_290;associated_gene=PFDSM3638_00530;type=Primary
CP023154	GenBank	CDS	111985	112950	.	-	1	protein_id=PRJNA382684:PFDSM3638_00535;Parent=PFDSM3638_00535.t01,CP023154_transcript506;Note=Derived by automated computational analysis using gene prediction method: Protein Homology.;product=ribose 1%2C5-bisphosphate isomerase;Name=PFDSM3638_00535;transl_table=11;codon_start=1;translation=length.321;ID=PFDSM3638_00535.p01;inference=COORDINATES: similar to AA sequence:RefSeq:WP_011011234.1
CP023154	GenBank	gene	111985	112950	.	-	1	ID=PFDSM3638_00535;Parent=CP023154_transcript506;Name=PFDSM3638_00535
CP023154	GenBank	mRNA	111985	112950	.	-	1	ID=PFDSM3638_00535.t01;Parent=PFDSM3638_00535,CP023154_transcript506
CP023154	GenBank	exon	111985	112950	.	-	1	Parent=PFDSM3638_00535.t01,CP023154_transcript506
CP023154	ANNOgesic	transcript	112105	112140	.	+	.	compare_CDS=not_related;best_avg_coverage=18.5;ID=CP023154_transcript511;detect_lib=fragment;Name=transcript_00511;compare_gene=not_related;associated_tss=NA
CP023154	ANNOgesic	transcript	112105	112140	.	+	.	Parent=CP023154_transcript511;associated_tss=NA;Name=transcript_00511;ID=CP023154_transcript511;compare_gene=not_related;detect_lib=fragment;compare_CDS=not_related;best_avg_coverage=18.5
CP023154	ANNOgesic	transcript	112170	112269	.	+	.	compare_CDS=not_related;best_avg_coverage=38.09;ID=CP023154_transcript512;detect_lib=fragment;Name=transcript_00512;compare_gene=not_related;associated_tss=NA
CP023154	ANNOgesic	transcript	112170	112269	.	+	.	Parent=CP023154_transcript512;associated_tss=NA;Name=transcript_00512;ID=CP023154_transcript512;compare_gene=not_related;detect_lib=fragment;compare_CDS=not_related;best_avg_coverage=38.09
CP023154	ANNOgesic	transcript	112347	112585	.	+	.	compare_CDS=not_related;best_avg_coverage=27.01673640167364;ID=CP023154_transcript513;detect_lib=fragment;Name=transcript_00513;compare_gene=not_related;associated_tss=NA
CP023154	ANNOgesic	transcript	112347	112585	.	+	.	Parent=CP023154_transcript513;associated_tss=NA;Name=transcript_00513;ID=CP023154_transcript513;compare_gene=not_related;detect_lib=fragment;compare_CDS=not_related;best_avg_coverage=27.01673640167364
CP023154	ANNOgesic	transcript	112737	112841	.	+	.	compare_CDS=not_related;best_avg_coverage=27.961904761904762;ID=CP023154_transcript514;detect_lib=fragment;Name=transcript_00514;compare_gene=not_related;associated_tss=NA
CP023154	ANNOgesic	transcript	112737	112841	.	+	.	Parent=CP023154_transcript514;associated_tss=NA;Name=transcript_00514;ID=CP023154_transcript514;compare_gene=not_related;detect_lib=fragment;compare_CDS=not_related;best_avg_coverage=27.961904761904762
CP023154	ANNOgesic	transcript	112856	112965	.	+	.	compare_CDS=not_related;best_avg_coverage=57.5;ID=CP023154_transcript515;detect_lib=fragment;Name=transcript_00515;compare_gene=not_related;associated_tss=NA
CP023154	ANNOgesic	transcript	112856	112965	.	+	.	Parent=CP023154_transcript515;associated_tss=NA;Name=transcript_00515;ID=CP023154_transcript515;compare_gene=not_related;detect_lib=fragment;compare_CDS=not_related;best_avg_coverage=57.5
CP023154	GenBank	CDS	112947	113345	.	-	1	protein_id=PRJNA382684:PFDSM3638_00540;Parent=PFDSM3638_00540.t01,CP023154_transcript506;Note=Derived by automated computational analysis using gene prediction method: Protein Homology.;product=hypothetical protein;Name=PFDSM3638_00540;transl_table=11;codon_start=1;translation=length.132;ID=PFDSM3638_00540.p01;inference=COORDINATES: similar to AA sequence:RefSeq:WP_011011235.1
CP023154	GenBank	gene	112947	113345	.	-	1	ID=PFDSM3638_00540;Parent=CP023154_transcript506;Name=PFDSM3638_00540
CP023154	GenBank	mRNA	112947	113345	.	-	1	ID=PFDSM3638_00540.t01;Parent=PFDSM3638_00540,CP023154_transcript506
CP023154	GenBank	exon	112947	113345	.	-	1	Parent=PFDSM3638_00540.t01,CP023154_transcript506
CP023154	ANNOgesic	transcript	113023	113157	.	+	.	compare_CDS=not_related;best_avg_coverage=48.54074074074074;ID=CP023154_transcript516;detect_lib=fragment;Name=transcript_00516;compare_gene=not_related;associated_tss=NA
CP023154	ANNOgesic	transcript	113023	113157	.	+	.	Parent=CP023154_transcript516;associated_tss=NA;Name=transcript_00516;ID=CP023154_transcript516;compare_gene=not_related;detect_lib=fragment;compare_CDS=not_related;best_avg_coverage=48.54074074074074
CP023154	ANNOgesic	transcript	113197	113233	.	+	.	compare_CDS=not_related;best_avg_coverage=13.864864864864865;ID=CP023154_transcript517;detect_lib=fragment;Name=transcript_00517;compare_gene=not_related;associated_tss=NA
CP023154	ANNOgesic	transcript	113197	113233	.	+	.	Parent=CP023154_transcript517;associated_tss=NA;Name=transcript_00517;ID=CP023154_transcript517;compare_gene=not_related;detect_lib=fragment;compare_CDS=not_related;best_avg_coverage=13.864864864864865
CP023154	ANNOgesic	transcript	113334	116697	.	+	.	compare_CDS=cover,cover;best_avg_coverage=746.3008323424494;associated_gene=PFDSM3638_00545,PFDSM3638_00555;associated_CDS=PRJNA382684:PFDSM3638_00545,PRJNA382684:PFDSM3638_00555;ID=CP023154_transcript518;detect_lib=fragment;Name=transcript_00518;compare_gene=cover,cover;associated_tss=TSS:114804_f,TSS:115147_f,TSS:115753_f
CP023154	ANNOgesic	transcript	113334	116697	.	+	.	Parent=CP023154_transcript518;associated_tss=TSS:114804_f,TSS:115147_f,TSS:115753_f;associated_CDS=PRJNA382684:PFDSM3638_00545,PRJNA382684:PFDSM3638_00555;Name=transcript_00518;ID=CP023154_transcript518;compare_gene=cover,cover;associated_gene=PFDSM3638_00545,PFDSM3638_00555;detect_lib=fragment;compare_CDS=cover,cover;best_avg_coverage=746.3008323424494
CP023154	ANNOgesic	operon	113334	116697	.	+	.	ID=CP023154_Operon32;Parent=CP023154_transcript518;associated_gene=gene:113463-114488_f,gene:114817-116151_f;Name=Operon32
CP023154	ANNOgesic	TSS	113346	113346	.	-	.	Parent=CP023154_transcript506;method=TSSpredator;Name=TSS:113346_r;libs=test;ID=CP023154_tss102;utr_length=Primary_1;associated_gene=PFDSM3638_00540;type=Primary
CP023154	GenBank	CDS	113463	114488	.	+	1	protein_id=PRJNA382684:PFDSM3638_00545;Parent=PFDSM3638_00545.t01,CP023154_transcript518;Note=Derived by automated computational analysis using gene prediction method: Protein Homology.;product=transcriptional regulator;Name=PFDSM3638_00545;transl_table=11;codon_start=1;translation=length.341;ID=PFDSM3638_00545.p01;inference=COORDINATES: similar to AA sequence:RefSeq:WP_011011236.1
CP023154	GenBank	gene	113463	114488	.	+	1	ID=PFDSM3638_00545;Parent=CP023154_transcript518;Name=PFDSM3638_00545
CP023154	GenBank	mRNA	113463	114488	.	+	1	ID=PFDSM3638_00545.t01;Parent=PFDSM3638_00545,CP023154_transcript518
CP023154	GenBank	exon	113463	114488	.	+	1	Parent=PFDSM3638_00545.t01,CP023154_transcript518
CP023154	ANNOgesic	transcript	113525	113559	.	-	.	compare_CDS=not_related;best_avg_coverage=11.8;ID=CP023154_transcript519;detect_lib=fragment;Name=transcript_00519;compare_gene=not_related;associated_tss=NA
CP023154	ANNOgesic	transcript	113525	113559	.	-	.	Parent=CP023154_transcript519;associated_tss=NA;Name=transcript_00519;ID=CP023154_transcript519;compare_gene=not_related;detect_lib=fragment;compare_CDS=not_related;best_avg_coverage=11.8
CP023154	ANNOgesic	transcript	113800	113926	.	-	.	compare_CDS=not_related;best_avg_coverage=27.37007874015748;ID=CP023154_transcript520;detect_lib=fragment;Name=transcript_00520;compare_gene=not_related;associated_tss=NA
CP023154	ANNOgesic	transcript	113800	113926	.	-	.	Parent=CP023154_transcript520;associated_tss=NA;Name=transcript_00520;ID=CP023154_transcript520;compare_gene=not_related;detect_lib=fragment;compare_CDS=not_related;best_avg_coverage=27.37007874015748
CP023154	ANNOgesic	terminator	114108	114125	.	-	.	Parent=CP023154_transcript521;method=TransTermHP;express=True;ID=CP023154_terminator44;coverage_decrease=True;associated_gene=PRJNA382684:PFDSM3638_00550;diff_coverage=minus_TEX_in_CP023154(high:40.0,low:19.0);Name=terminator_00044
CP023154	ANNOgesic	transcript	114139	114174	.	-	.	compare_CDS=not_related;best_avg_coverage=14.88888888888889;ID=CP023154_transcript521;detect_lib=fragment;Name=transcript_00521;compare_gene=not_related;associated_tss=NA
CP023154	ANNOgesic	transcript	114139	114174	.	-	.	Parent=CP023154_transcript521;associated_tss=NA;Name=transcript_00521;ID=CP023154_transcript521;compare_gene=not_related;detect_lib=fragment;compare_CDS=not_related;best_avg_coverage=14.88888888888889
CP023154	ANNOgesic	transcript	114238	114278	.	-	.	compare_CDS=not_related;best_avg_coverage=14.853658536585366;ID=CP023154_transcript522;detect_lib=fragment;Name=transcript_00522;compare_gene=not_related;associated_tss=NA
CP023154	ANNOgesic	transcript	114238	114278	.	-	.	Parent=CP023154_transcript522;associated_tss=NA;Name=transcript_00522;ID=CP023154_transcript522;compare_gene=not_related;detect_lib=fragment;compare_CDS=not_related;best_avg_coverage=14.853658536585366
CP023154	ANNOgesic	3UTR	114299	114472	.	-	.	Parent=CP023154_transcript523;Name=3'UTR_00016;length=173;ID=CP023154_utr3_16;associated_term=NA;associated_cds=PRJNA382684:PFDSM3638_00550
CP023154	ANNOgesic	transcript	114299	114746	.	-	.	compare_CDS=cover;best_avg_coverage=568.3035714285714;associated_gene=PFDSM3638_00550;associated_CDS=PRJNA382684:PFDSM3638_00550;ID=CP023154_transcript523;detect_lib=fragment;Name=transcript_00523;compare_gene=cover;associated_tss=NA
CP023154	ANNOgesic	transcript	114299	114746	.	-	.	Parent=CP023154_transcript523;associated_tss=NA;associated_CDS=PRJNA382684:PFDSM3638_00550;Name=transcript_00523;ID=CP023154_transcript523;compare_gene=cover;associated_gene=PFDSM3638_00550;detect_lib=fragment;compare_CDS=cover;best_avg_coverage=568.3035714285714
CP023154	ANNOgesic	operon	114299	114746	.	-	.	ID=CP023154_Operon33;Parent=CP023154_transcript523;associated_gene=gene:114472-114705_r;Name=Operon33
CP023154	GenBank	CDS	114472	114705	.	-	1	protein_id=PRJNA382684:PFDSM3638_00550;Parent=PFDSM3638_00550.t01,CP023154_transcript523;Note=Derived by automated computational analysis using gene prediction method: Protein Homology.;product=hypothetical protein;Name=PFDSM3638_00550;transl_table=11;codon_start=1;translation=length.77;ID=PFDSM3638_00550.p01;inference=COORDINATES: similar to AA sequence:RefSeq:WP_011011237.1
CP023154	GenBank	gene	114472	114705	.	-	1	ID=PFDSM3638_00550;Parent=CP023154_transcript523;Name=PFDSM3638_00550
CP023154	GenBank	mRNA	114472	114705	.	-	1	ID=PFDSM3638_00550.t01;Parent=PFDSM3638_00550,CP023154_transcript523
CP023154	GenBank	exon	114472	114705	.	-	1	Parent=PFDSM3638_00550.t01,CP023154_transcript523
CP023154	ANNOgesic	terminator	114574	114602	.	+	.	Parent=CP023154_transcript518;method=TransTermHP;express=True;ID=CP023154_terminator45;coverage_decrease=True;associated_gene=PRJNA382684:PFDSM3638_00545;diff_coverage=minus_TEX_in_CP023154(high:404.0,low:161.0);Name=terminator_00045
CP023154	ANNOgesic	transcript	114784	114804	.	-	.	compare_CDS=not_related;best_avg_coverage=22.19047619047619;ID=CP023154_transcript524;detect_lib=fragment;Name=transcript_00524;compare_gene=not_related;associated_tss=NA
CP023154	ANNOgesic	transcript	114784	114804	.	-	.	Parent=CP023154_transcript524;associated_tss=NA;Name=transcript_00524;ID=CP023154_transcript524;compare_gene=not_related;detect_lib=fragment;compare_CDS=not_related;best_avg_coverage=22.19047619047619
CP023154	ANNOgesic	TSS	114804	114804	.	+	.	Parent=CP023154_transcript518;method=TSSpredator;Name=TSS:114804_f;libs=test;ID=CP023154_tss103;utr_length=Primary_13,Antisense_NA;associated_gene=PFDSM3638_00555,PFDSM3638_00550;type=Primary,Antisense
CP023154	GenBank	CDS	114817	116151	.	+	1	protein_id=PRJNA382684:PFDSM3638_00555;Parent=PFDSM3638_00555.t01,CP023154_transcript518;Note=Derived by automated computational analysis using gene prediction method: Protein Homology.;product=ATP-dependent helicase;Name=PFDSM3638_00555;transl_table=11;codon_start=1;translation=length.444;ID=PFDSM3638_00555.p01;inference=COORDINATES: similar to AA sequence:RefSeq:WP_011011238.1
CP023154	GenBank	gene	114817	116151	.	+	1	ID=PFDSM3638_00555;Parent=CP023154_transcript518;Name=PFDSM3638_00555
CP023154	GenBank	mRNA	114817	116151	.	+	1	ID=PFDSM3638_00555.t01;Parent=PFDSM3638_00555,CP023154_transcript518
CP023154	GenBank	exon	114817	116151	.	+	1	Parent=PFDSM3638_00555.t01,CP023154_transcript518
CP023154	ANNOgesic	transcript	115031	115103	.	-	.	compare_CDS=not_related;best_avg_coverage=26.0;ID=CP023154_transcript525;detect_lib=fragment;Name=transcript_00525;compare_gene=not_related;associated_tss=NA
CP023154	ANNOgesic	transcript	115031	115103	.	-	.	Parent=CP023154_transcript525;associated_tss=NA;Name=transcript_00525;ID=CP023154_transcript525;compare_gene=not_related;detect_lib=fragment;compare_CDS=not_related;best_avg_coverage=26.0
CP023154	ANNOgesic	TSS	115147	115147	.	+	.	Parent=CP023154_transcript518;method=TSSpredator;Name=TSS:115147_f;libs=test;ID=CP023154_tss104;utr_length=Internal_NA;associated_gene=PFDSM3638_00555;type=Internal
CP023154	ANNOgesic	transcript	115200	115234	.	-	.	compare_CDS=not_related;best_avg_coverage=11.942857142857143;ID=CP023154_transcript526;detect_lib=fragment;Name=transcript_00526;compare_gene=not_related;associated_tss=NA
CP023154	ANNOgesic	transcript	115200	115234	.	-	.	Parent=CP023154_transcript526;associated_tss=NA;Name=transcript_00526;ID=CP023154_transcript526;compare_gene=not_related;detect_lib=fragment;compare_CDS=not_related;best_avg_coverage=11.942857142857143
CP023154	ANNOgesic	transcript	115588	115620	.	-	.	compare_CDS=not_related;best_avg_coverage=18.90909090909091;ID=CP023154_transcript527;detect_lib=fragment;Name=transcript_00527;compare_gene=not_related;associated_tss=NA
CP023154	ANNOgesic	transcript	115588	115620	.	-	.	Parent=CP023154_transcript527;associated_tss=NA;Name=transcript_00527;ID=CP023154_transcript527;compare_gene=not_related;detect_lib=fragment;compare_CDS=not_related;best_avg_coverage=18.90909090909091
CP023154	ANNOgesic	TSS	115753	115753	.	+	.	Parent=CP023154_transcript518;method=TSSpredator;Name=TSS:115753_f;libs=test;ID=CP023154_tss105;utr_length=Internal_NA;associated_gene=PFDSM3638_00555;type=Internal
CP023154	ANNOgesic	transcript	115813	117013	.	-	.	compare_CDS=cover;best_avg_coverage=373.45129059117403;associated_gene=PFDSM3638_00560;associated_CDS=PRJNA382684:PFDSM3638_00560;ID=CP023154_transcript528;detect_lib=fragment;Name=transcript_00528;compare_gene=cover;associated_tss=NA
CP023154	ANNOgesic	transcript	115813	117013	.	-	.	Parent=CP023154_transcript528;associated_tss=NA;associated_CDS=PRJNA382684:PFDSM3638_00560;Name=transcript_00528;ID=CP023154_transcript528;compare_gene=cover;associated_gene=PFDSM3638_00560;detect_lib=fragment;compare_CDS=cover;best_avg_coverage=373.45129059117403
CP023154	ANNOgesic	operon	115813	117013	.	-	.	ID=CP023154_Operon34;Parent=CP023154_transcript528;associated_gene=gene:116139-116984_r;Name=Operon34
[truncated: 24,745 more rows]
