# Supplementary material for: Next Generation DNA-Seq and Differential RNA-Seq Allow Re-annotation of the Pyrococcus furiosus DSM 3638 Genome and Provide Insights Into Archaeal Antisense Transcription
Source: Front Microbiol. 2019 Jul 12;10:1603. doi: 10.3389/fmicb.2019.01603 (PMC6640164; doi:10.3389/fmicb.2019.01603)
Supplement: Supplementary file 6 [file Table_6.XLSX]

## Sheet: Tabelle1
Supplementary Table 6: aTSS overlapping IS elements
following data were used to create Figure 6b:
new_locus_tag	old_locus_tag	aTSS_strand	aTSS_position	start_ISelement	end_ISelement	length_ISelement	strand_ISelement	function
PFDSM3638_00265	PF0069	+	57441	56747	57528	781	-	transposase
PFDSM3638_02700	PF0536	-	540652	540641	541573	932	+	transposase
PFDSM3638_02820	PF0562	-	562515	561741	562521	780	+	transposase
PFDSM3638_03035	PF0605	+	610435	609514	610446	932	-	transposase
PFDSM3638_03875	PF0780	-	749868	749780	750561	781	+	transposase
PFDSM3638_03875	PF0780	-	750275	749780	750561	781	+	transposase
PFDSM3638_03875	PF0780	-	750547	749780	750561	781	+	transposase
PFDSM3638_03905	PF0875	-	753692	753607	754385	778	+	transposase
PFDSM3638_03915	PF0876	-	755027	755016	755947	931	+	transposase
PFDSM3638_04060	PF0817	+	779373	779415	780196	781	-	transposase
PFDSM3638_04060	PF0817	+	780109	779415	780196	781	-	transposase
PFDSM3638_05140	PF1023	+	960643	959949	960727	778	-	transposase
PFDSM3638_06010	PF1200	+	1125379	1125365	1126146	781	-	transposase
PFDSM3638_06125	PF1227	-	1144990	1144903	1145683	780	+	transposase
PFDSM3638_06125	PF1227	-	1145724	1144903	1145683	780	+	transposase
PFDSM3638_06230	PF1248	+	1166393	1165473	1166404	931	-	transposase
